# Supplementary material for: Species and drug susceptibility profiles of staphylococci isolated from healthy children in Eastern Uganda
Source: PLoS One. 2020 Feb 13;15(2):e0229026. doi: 10.1371/journal.pone.0229026 (PMC7018018; doi:10.1371/journal.pone.0229026)
Supplement: S1 Table — (XLS) [file pone.0229026.s001.xls]

## Sheet: Staph-eastern-Ug
S1 Table: Ancillary data for community-associated staphylococci from children under 5 years in rural Eastern Uganda (n=513 isolates from 764 children, non-repeat samples)
Isolate No.	Laboratory ID	Participant No.	Source	Gram staining property	Catalase	16S rRNA	Tube coagulase test	nuc	PCR identification of S. epidermidis using Se705-1 & Se705-2 primers [according to Morot-Bizot et al, 2004 doi:10.1111/j.1365-2672.2004.02399.x]	BD Phoenix™ automated identification and susceptibility testing system (where applicable)	Species identification (where applicable)	mecA	SCCmec type (where applicable)	Cefoxitin	Penicillin	Tetracycline	Trimethoprim/sulfamethoxazole (SXT)	Erythromycin	Chloramphenicol	Gentamicin	Ciprofloxacin	Rifampicin	Clindamycin	Mupirocin High level	Teicoplanin	Linezolid	Vancomycin	Daptomycin	MDR phenotype	Methicillin resistance phenotype	vanA	vanB	aac(6')-Ie- aph(2'')-Ia	ant(4')-Ia	aph(3')-IIIa	PVL	ica	sea	tst1	sdrE	bhp	hla	hlb	hld	hlg
1	K57	H0001	Nasopharynx	Positive	Positive	Positive	Negative	N/A	Negative	S. hominis	S. hominis	Negative		S	R	S	S	S	S	S	S	S	S	S	S	S	S	S	No	MSS	Negative	Negative	Negative	Negative	Negative	Negative	Negative	Negative	Negative	Negative	Negative	Negative	Negative	Negative	Negative
2	K53	H0002	Nasopharynx	Positive	Positive	Positive	Negative	N/A	Negative	S. caprae	S. caprae	Positive	II	R	R	R	R	R	S	S	S	S	S	S	S	S	S	S	Yes	MRS	Negative	Negative	Negative	Negative	Negative	Negative	Negative	Negative	Negative	Negative	Negative	Negative	Negative	Negative	Negative
3	W472	H0003	Nasopharynx	Positive	Positive	Positive	Positive	Positive	N/A		S. aureus	Negative		S	R	S	S	S	S	S	S	S	S	S	S	S	S	S	No	MSSA	Negative	Negative	Negative	Negative	Negative	Negative	Negative	Negative	Negative	Negative	Positive	Positive	Negative	Positive	Negative
4	K5012	H0004	Nasopharynx	Positive	Positive	Positive	Negative	N/A	Negative	S. lentus	S. lentus	Positive	I	R	R	R	R	I	S	S	S	S	R	S	S	S	S	S	Yes	MRS	Negative	Negative	Negative	Positive	Negative	Negative	Negative	Negative	Negative	Negative	Negative	Positive	Negative	Positive	Negative
5	K37A1	H0005	Nasopharynx	Positive	Positive	Positive	Positive	Positive	N/A	S. aureus	S. aureus	Negative		S	R	S	S	S	I	S	S	S	S	S	S	S	S	S	No	MSSA	Negative	Negative	Negative	Negative	Negative	Negative	Negative	Positive	Negative	Positive	Negative	Positive	Negative	Positive	Negative
6	W37A		Nasopharynx	Positive	Positive	Positive	Negative	N/A	Positive	S. epidermidis	S. epidermidis	Negative		S	R	S	S	S	S	S	S	S	S	S	S	S	S	S	No	MSS	Positive	Negative	Negative	Negative	Negative	Negative	Negative	Negative	Negative	Negative	Positive	Positive	Negative	Positive	Negative
7	K354	H0006	Nasopharynx	Positive	Positive	Positive	Negative	N/A	Positive	S. epidermidis	S. epidermidis	Negative		S	R	S	S	S	S	S	S	S	S	S	S	S	S	S	No	MSS	Negative	Negative	Negative	Positive	Negative	Negative	Negative	Negative	Negative	Negative	Negative	Positive	Negative	Positive	Negative
8	K315-1	H0007	Nasopharynx	Positive	Positive	Positive	Positive	Positive	N/A	S. aureus	S. aureus	Negative		S	R	S	S	S	S	S	S	S	S	S	S	S	S	S	No	MSSA	Negative	Negative	Negative	Negative	Negative	Negative	Negative	Positive	Negative	Negative	Negative	Negative	Negative	Positive	Negative
9	K315-2		Nasopharynx	Positive	Positive	Positive	Negative	N/A	Positive	S. epidermidis	S. epidermidis	Negative		S	R	S	S	S	S	S	S	S	S	S	S	S	S	S	No	MSS	Negative	Negative	Negative	Negative	Negative	Negative	Negative	Negative	Negative	Negative	Negative	Negative	Negative	Negative	Negative
10	K312-1	H0008	Nasopharynx	Positive	Positive	Positive	Positive	Positive	N/A	S. aureus	S. aureus	Positive	I	R	R	R	S	R	S	S	R	S	S	S	S	S	S	S	Yes	MRSA	Negative	Positive	Negative	Negative	Negative	Negative	Negative	Negative	Negative	Negative	Negative	Positive	Negative	Positive	Negative
11	K312-2		Nasopharynx	Positive	Positive	Positive	Negative	N/A	Positive	S. epidermidis	S. epidermidis	Negative		S	R	S	S	S	S	S	S	S	S	S	S	S	S	S	No	MSS	Negative	Negative	Negative	Negative	Negative	Negative	Negative	Negative	Negative	Negative	Negative	Negative	Negative	Negative	Negative
12	K3011	H0009	Nasopharynx	Positive	Positive	Positive	Negative	N/A	Negative		CoNS	Negative		S	R	S	S	S	S	S	S	S	S	S	S	S	S	S	No	MSS	Negative	Negative	Negative	Negative	Negative	Negative	Negative	Negative	Negative	Negative	Negative	Negative	Negative	Negative	Negative
13	K242	H0010	Nasopharynx	Positive	Positive	Positive	Negative	N/A	Negative		CoNS	Negative		S	R	S	S	S	S	S	S	S	S	S	S	S	S	S	No	MSS	Negative	Pending	Negative	Negative	Negative	Negative	Negative	Negative	Negative	Negative	Negative	Negative	Negative	Negative	Negative
14	K9921	H0011	Nasopharynx	Positive	Positive	Positive	Positive	Positive	N/A	S. aureus	S. aureus	Negative		S	R	R	R	R	S	R	S	S	S	S	S	S	S	S	Yes	MSSA	Negative	Negative	Negative	Positive	Negative	Negative	Negative	Negative	Negative	Negative	Negative	Positive	Negative	Positive	Negative
15	K980	H0012	Nasopharynx	Positive	Positive	Positive	Negative	N/A	Negative	S. haemolyticus	S. haemolyticus	Positive	I	R	R	R	R	R	S	S	S	S	S	S	S	S	S	S	Yes	MRS	Negative	Negative	Negative	Negative	Negative	Negative	Negative	Positive	Negative	Negative	Negative	Positive	Negative	Positive	Negative
16	K974	H0013	Nasopharynx	Positive	Positive	Positive	Negative	N/A	Negative	S. epidermidis	S. epidermidis	Negative		S	R	S	S	S	S	S	S	S	S	S	S	S	S	S	No	MSS	Negative	Negative	Negative	Negative	Negative	Negative	Negative	Negative	Negative	Negative	Negative	Negative	Negative	Negative	Negative
17	K9701	H0014	Nasopharynx	Positive	Positive	Positive	Negative	N/A	Negative	S. epidermidis	S. epidermidis	Negative		S	R	S	S	S	S	S	S	S	S	S	S	S	S	S	No	MSS	Negative	Negative	Negative	Negative	Negative	Negative	Negative	Negative	Negative	Negative	Negative	Negative	Negative	Negative	Negative
18	K969	H0015	Nasopharynx	Positive	Positive	Positive	Negative	N/A	Negative		CoNS	Negative		S	R	S	S	S	S	S	S	S	S	S	S	S	S	S	No	MSS	Negative	Negative	Negative	Negative	Negative	Negative	Negative	Negative	Negative	Negative	Negative	Negative	Negative	Negative	Negative
19	K963	H0016	Nasopharynx	Positive	Positive	Positive	Positive	N/A	Negative	S. kloosii	S. kloosii	Positive	I	R	R	R	R	R	S	S	R	S	S	S	S	S	S	S	Yes	MRS	Negative	Negative	Negative	Negative	Negative	Negative	Negative	Negative	Negative	Negative	Negative	Negative	Negative	Negative	Negative
20	K945	H0017	Nasopharynx	Positive	Positive	Positive	Negative	N/A	Positive	S. epidermidis	S. epidermidis	Positive	NT	R	R	S	S	S	S	S	S	S	S	S	S	S	S	S	No	MRS	Negative	Negative	Positive	Negative	Positive	Negative	Negative	Negative	Negative	Negative	Negative	Negative	Negative	Positive	Negative
21	K942	H0018	Nasopharynx	Positive	Positive	Positive	Positive	N/A	Positive	S. epidermidis	S. epidermidis	Negative		S	R	S	S	S	S	S	S	S	S	S	S	S	S	S	No	MSS	Negative	Negative	Negative	Negative	Negative	Negative	Negative	Negative	Negative	Negative	Negative	Negative	Negative	Negative	Negative
22	K9412	H0019	Nasopharynx	Positive	Positive	Positive	Positive	Positive	N/A	S. aureus	S. aureus	Negative		S	R	S	S	S	S	S	S	S	S	S	S	S	S	S	No	MSSA	Negative	Negative	Negative	Negative	Negative	Negative	Negative	Negative	Negative	Negative	Negative	Negative	Negative	Negative	Negative
23	K940-1	H0020	Nasopharynx	Positive	Positive	Positive	Negative	N/A	Positive	S. haemolyticus	S. haemolyticus	Positive	I	R	R	R	R	R	S	S	R	S	S	S	S	S	S	S	Yes	MRS	Negative	Negative	Negative	Negative	Negative	Negative	Negative	Negative	Negative	Negative	Negative	Negative	Negative	Negative	Negative
24	K940-2		Nasopharynx	Positive	Positive	Positive	Negative	N/A	Positive	S. epidermidis	S. epidermidis	Positive	II	R	R	R	R	R	S	S	R	S	S	S	S	S	S	S	Yes	MRS	Negative	Negative	Negative	Negative	Negative	Negative	Negative	Negative	Negative	Negative	Negative	Negative	Negative	Negative	Negative
25	K9031	H0021	Nasopharynx	Positive	Positive	Positive	Negative	N/A	Positive	S. epidermidis	S. epidermidis	Negative		S	R	S	S	S	S	S	S	S	S	S	S	S	S	S	No	MSS	Positive	Negative	Negative	Negative	Negative	Negative	Negative	Negative	Negative	Negative	Negative	Positive	Negative	Positive	Negative
26	K939	H0022	Nasopharynx	Positive	Positive	Positive	Negative	N/A	Positive	S. epidermidis	S. epidermidis	Negative		S	R	S	S	S	S	S	S	S	S	S	S	S	S	S	No	MSS	Negative	Negative	Negative	Negative	Negative	Negative	Negative	Negative	Negative	Negative	Negative	Negative	Negative	Negative	Negative
27	K938-1	H0023	Nasopharynx	Positive	Positive	Positive	Negative	N/A	Negative		CoNS	Positive	IV	R	R	S	S	S	S	S	R	S	S	S	S	S	S	S	No	MRS	Negative	Negative	Negative	Negative	Negative	Negative	Negative	Negative	Negative	Negative	Negative	Negative	Negative	Negative	Negative
28	K938-2		Nasopharynx	Positive	Positive	Positive	Positive	Positive	Negative		S. aureus	Negative		S	S	S	S	S	S	S	S	S	S	S	S	S	S	S	No	MSSA	Negative	Negative	Negative	Negative	Negative	Negative	Negative	Negative	Negative	Negative	Negative	Positive	Negative	Positive	Negative
29	K973	H0024	Nasopharynx	Positive	Positive	Positive	Negative	N/A	Positive	S. epidermidis	S. epidermidis	Negative		S	R	S	S	S	S	S	S	S	S	S	S	S	S	S	No	MSS	Positive	Negative	Negative	Positive	Negative	Negative	Negative	Negative	Negative	Negative	Negative	Positive	Negative	Negative	Negative
30	K937	H0025	Nasopharynx	Positive	Positive	Positive	Negative	N/A	Positive	S. epidermidis	S. epidermidis	Negative		S	R	S	S	S	S	S	S	S	S	S	S	S	S	S	No	MSS	Negative	Negative	Negative	Negative	Negative	Negative	Negative	Negative	Negative	Negative	Negative	Positive	Negative	Positive	Negative
31	K936	H0026	Nasopharynx	Positive	Positive	Positive	Negative	N/A	Positive	S. epidermidis	S. epidermidis	Negative		S	R	S	S	S	S	S	S	S	S	S	S	S	S	S	No	MSS	Negative	Negative	Negative	Negative	Negative	Negative	Negative	Negative	Negative	Negative	Negative	Negative	Negative	Negative	Negative
32	K953	H0027	Nasopharynx	Positive	Positive	Positive	Negative	N/A	Positive	S. epidermidis	S. epidermidis	Negative		S	R	S	S	S	S	S	S	S	S	S	S	S	S	S	No	MSS	Negative	Negative	Negative	Negative	Negative	Negative	Negative	Negative	Negative	Negative	Negative	Negative	Negative	Negative	Negative
33	K935	H0028	Nasopharynx	Positive	Positive	Positive	Negative	N/A	Negative		CoNS	Positive	NT	R	R	S	S	S	S	S	R	S	S	S	S	S	S	S	No	MRS	Positive	Negative	Negative	Negative	Negative	Negative	Negative	Negative	Negative	Negative	Negative	Negative	Negative	Positive	Negative
34	K931-1	H0029	Nasopharynx	Positive	Positive	Positive	Positive	Positive	N/A		S. aureus	Negative		S	R	S	R	S	S	S	S	S	S	S	S	S	S	S	No	MSSA	Negative	Negative	Negative	Negative	Negative	Negative	Negative	Negative	Negative	Negative	Negative	Negative	Negative	Negative	Negative
35	K931-2		Nasopharynx	Positive	Positive	Positive	Negative	N/A	Negative		CoNS	Negative		S	S	S	S	S	S	S	S	S	S	S	S	S	S	S	No	MSS	Negative	Negative	Negative	Negative	Negative	Negative	Negative	Negative	Negative	Negative	Negative	Negative	Negative	Negative	Negative
36	K931-3		Nasopharynx	Positive	Positive	Positive	Negative	N/A	Positive	S. epidermidis	S. epidermidis	Positive	IV	R	R	S	S	S	S	S	S	S	S	S	S	S	S	S	No	MRS	Negative	Negative	Negative	Positive	Negative	Negative	Negative	Positive	Negative	Negative	Negative	Positive	Negative	Positive	Negative
37	K930	H0030	Nasopharynx	Positive	Positive	Positive	Negative	N/A	Negative		CoNS	Negative		S	R	S	S	S	S	S	S	S	S	S	S	S	S	S	No	MSS	Negative	Negative	Negative	Negative	Negative	Negative	Negative	Negative	Negative	Negative	Negative	Negative	Negative	Negative	Negative
38	K982	H0031	Nasopharynx	Positive	Positive	Positive	Negative	N/A	Positive	S. epidermidis	S. epidermidis	Negative		S	R	S	S	S	S	S	S	S	S	S	S	S	S	S	No	MSS	Negative	Negative	Negative	Positive	Negative	Negative	Negative	Negative	Negative	Negative	Negative	Negative	Negative	Negative	Negative
39	K2921	H0032	Nasopharynx	Positive	Positive	Positive	Positive	N/A	Positive	S. epidermidis	S. epidermidis	Positive	NT	R	R	R	S	R	S	S	S	S	S	S	S	S	S	S	Yes	MRS	Negative	Negative	Negative	Negative	Negative	Negative	Negative	Positive	Negative	Negative	Negative	Negative	Negative	Positive	Negative
40	K928	H0033	Nasopharynx	Positive	Positive	Positive	Negative	N/A	Negative		CoNS	Negative		S	R	S	S	S	S	S	S	S	S	S	S	S	S	S	No	MSS	Negative	Negative	Positive	Negative	Negative	Negative	Negative	Negative	Negative	Negative	Negative	Negative	Negative	Negative	Negative
41	K923-1	H0034	Nasopharynx	Positive	Positive	Positive	Negative	N/A	Positive	S. epidermidis	S. epidermidis	Positive	I	R	R	R	S	R	S	R	S	S	S	S	S	S	S	S	Yes	MRS	Negative	Negative	Negative	Negative	Negative	Negative	Negative	Negative	Negative	Negative	Negative	Positive	Negative	Positive	Negative
42	K923-2		Nasopharynx	Positive	Positive	Positive	Positive	Positive	N/A	S. aureus	S. aureus	Negative		S	R	S	R	R	S	R	S	S	S	S	S	S	S	S	Yes	MSSA	Negative	Negative	Negative	Negative	Negative	Negative	Negative	Negative	Negative	Negative	Negative	Positive	Negative	Negative	Negative
43	K923-3		Nasopharynx	Positive	Positive	Positive	Negative	N/A	Negative	S. hominis	S. hominis	Negative		S	R	S	S	S	S	S	S	S	S	S	S	S	S	S	No	MSS	Negative	Negative	Negative	Negative	Negative	Negative	Negative	Negative	Negative	Negative	Negative	Negative	Negative	Negative	Negative
44	K922	H0035	Nasopharynx	Positive	Positive	Positive	Negative	N/A	Positive	S. epidermidis	S. epidermidis	Negative		S	R	S	S	S	S	S	S	S	S	S	S	S	S	S	No	MSS	Negative	Negative	Negative	Negative	Negative	Negative	Negative	Negative	Negative	Negative	Negative	Negative	Negative	Negative	Negative
45	K920	H0036	Nasopharynx	Positive	Positive	Positive	Positive	Positive	N/A	S. aureus	S. aureus	Negative		S	S	S	S	S	S	S	S	S	S	S	S	S	S	S	No	MSSA	Negative	Negative	Negative	Negative	Negative	Negative	Negative	Negative	Negative	Negative	Negative	Negative	Negative	Negative	Negative
46	K919	H0037	Nasopharynx	Positive	Positive	Positive	Negative	N/A	Negative		CoNS	Positive	III	R	R	R	R	R	S	R	S	S	S	S	S	S	S	S	Yes	MRS	Negative	Positive	Negative	Negative	Negative	Negative	Negative	Negative	Negative	Negative	Negative	Negative	Negative	Positive	Negative
47	K981	H0038	Nasopharynx	Positive	Positive	Positive	Negative	N/A	Negative		CoNS	Negative		S	R	S	S	S	S	S	S	S	S	S	S	S	S	S	No	MSS	Negative	Negative	Negative	Negative	Negative	Negative	Negative	Negative	Negative	Negative	Negative	Negative	Negative	Negative	Negative
48	K918	H0039	Nasopharynx	Positive	Positive	Positive	Negative	N/A	Positive	S. epidermidis	S. epidermidis	Negative		S	R	S	S	S	S	S	S	S	S	S	S	S	S	S	No	MSS	Negative	Negative	Negative	Negative	Negative	Negative	Negative	Positive	Negative	Negative	Negative	Negative	Negative	Negative	Negative
49	K916	H0040	Nasopharynx	Positive	Positive	Positive	Negative	N/A	Negative		CoNS	Negative		S	R	S	S	S	S	S	S	S	S	S	S	S	S	S	No	MSS	Negative	Negative	Negative	Negative	Negative	Negative	Negative	Negative	Negative	Negative	Negative	Negative	Negative	Negative	Negative
50	K961	H0041	Nasopharynx	Positive	Positive	Positive	Negative	N/A	Negative		CoNS	Negative		S	S	S	S	S	S	S	S	S	S	S	S	S	S	S	No	MSS	Negative	Negative	Negative	Negative	Negative	Negative	Negative	Negative	Negative	Negative	Negative	Negative	Negative	Negative	Negative
51	K915	H0042	Nasopharynx	Positive	Positive	Positive	Negative	N/A	Negative		CoNS	Negative		S	R	S	S	S	S	S	S	S	S	S	S	S	S	S	No	MSS	Negative	Negative	Negative	Negative	Negative	Negative	Negative	Negative	Negative	Negative	Negative	Negative	Negative	Negative	Negative
52	K914	H0043	Nasopharynx	Positive	Positive	Positive	Positive	Positive	N/A	S. aureus	S. aureus	Positive	I	R	R	R	R	R	S	S	R	S	S	S	S	S	S	S	Yes	MRSA	Negative	Positive	Negative	Negative	Negative	Negative	Negative	Negative	Negative	Negative	Negative	Positive	Negative	Positive	Negative
53	K941	H0044	Nasopharynx	Positive	Positive	Positive	Negative	N/A	Negative		CoNS	Negative		S	R	S	S	S	S	S	S	S	S	S	S	S	S	S	No	MSS	Negative	Negative	Negative	Negative	Negative	Negative	Negative	Negative	Negative	Negative	Negative	Negative	Negative	Negative	Negative
54	K913	H0045	Nasopharynx	Positive	Positive	Positive	Negative	N/A	Positive	S. epidermidis	S. epidermidis	Negative		S	R	S	S	S	S	S	S	S	S	S	S	S	S	S	No	MSS	Negative	Negative	Negative	Negative	Negative	Negative	Negative	Negative	Negative	Negative	Negative	Negative	Negative	Negative	Negative
55	K9121	H0046	Nasopharynx	Positive	Positive	Positive	Negative	N/A	Negative		CoNS	Negative		S	R	S	S	S	S	S	S	S	S	S	S	S	S	S	No	MSS	Negative	Negative	Negative	Negative	Negative	Negative	Negative	Negative	Negative	Negative	Negative	Positive	Negative	Positive	Negative
56	K9122	H0047	Nasopharynx	Positive	Positive	Positive	Negative	N/A	Negative		CoNS	Negative		S	R	S	S	S	S	S	S	S	S	S	S	S	S	S	No	MSS	Negative	Negative	Negative	Negative	Negative	Negative	Negative	Negative	Negative	Negative	Negative	Negative	Negative	Negative	Negative
57	K9111	H0048	Nasopharynx	Positive	Positive	Positive	Negative	N/A	Positive	S. epidermidis	S. epidermidis	Negative		S	R	S	S	S	S	S	S	S	S	S	S	S	S	S	No	MSS	Negative	Negative	Negative	Positive	Negative	Negative	Negative	Negative	Negative	Negative	Negative	Negative	Negative	Negative	Negative
58	K119	H0049	Nasopharynx	Positive	Positive	Positive	Negative	N/A	Negative		CoNS	Negative		S	R	S	S	S	S	S	S	S	S	S	S	S	S	S	No	MSS	Negative	Negative	Negative	Negative	Negative	Negative	Negative	Negative	Negative	Negative	Negative	Negative	Negative	Positive	Negative
59	K910	H0050	Nasopharynx	Positive	Positive	Positive	Negative	N/A	Negative		CoNS	Negative		S	R	S	S	S	S	S	S	S	S	S	S	S	S	S	No	MSS	Negative	Negative	Negative	Negative	Negative	Negative	Negative	Negative	Negative	Negative	Negative	Positive	Negative	Positive	Negative
60	K901	H0051	Nasopharynx	Positive	Positive	Positive	Negative	N/A	Negative		CoNS	Positive	II	R	R	R	R	R	S	R	S	S	S	S	S	S	S	S	Yes	MRS	Negative	Negative	Negative	Negative	Positive	Negative	Negative	Positive	Negative	Negative	Negative	Negative	Negative	Positive	Negative
61	K909	H0052	Nasopharynx	Positive	Positive	Positive	Negative	N/A	Negative	S. hominis	S. hominis	Negative		S	R	R	R	S	S	S	S	S	S	S	S	S	S	S	Yes	MSS	Negative	Negative	Negative	Negative	Negative	Negative	Negative	Negative	Negative	Negative	Negative	Negative	Negative	Negative	Negative
62	K907	H0053	Nasopharynx	Positive	Positive	Positive	Positive	Positive	N/A		S. aureus	Negative		S	R	S	S	R	S	R	S	S	S	S	S	S	S	S	Yes	MSSA	Negative	Negative	Negative	Negative	Negative	Negative	Negative	Positive	Negative	Negative	Positive	Positive	Negative	Positive	Negative
63	K906	H0054	Nasopharynx	Positive	Positive	Positive	Negative	N/A	Negative		S. epidermidis	Negative		S	R	S	S	S	S	S	S	S	S	S	S	S	S	S	No	MSS	Positive	Negative	Negative	Negative	Negative	Negative	Negative	Negative	Negative	Negative	Negative	Negative	Negative	Negative	Negative
64	K960	H0055	Nasopharynx	Positive	Positive	Positive	Negative	N/A	Negative		S. epidermidis	Negative		S	S	S	S	S	S	S	S	S	S	S	S	S	S	S	No	MSS	Negative	Negative	Negative	Negative	Negative	Negative	Negative	Negative	Negative	Negative	Negative	Negative	Negative	Negative	Negative
65	K9032	H0056	Nasopharynx	Positive	Positive	Positive	Positive	N/A	Positive	S. epidermidis	S. epidermidis	Negative		S	R	S	S	S	S	S	S	S	S	S	S	S	S	S	No	MSS	Negative	Negative	Negative	Negative	Negative	Negative	Negative	Negative	Negative	Negative	Negative	Negative	Negative	Negative	Negative
66	K901-1	H0057	Nasopharynx	Positive	Positive	Positive	Positive	Positive	N/A	S. aureus	S. aureus	Negative		S	S	S	S	S	S	S	S	S	S	S	S	S	S	S	No	MSSA	Negative	Negative	Negative	Negative	Negative	Negative	Negative	Negative	Negative	Negative	Negative	Negative	Negative	Negative	Negative
67	K901-2		Nasopharynx	Positive	Positive	Positive	Negative	N/A	Negative	S. pasteuri	S. pasteuri	Positive	I	R	R	S	R	R	S	R	R	R	S	S	S	S	S	S	Yes	MRS	Negative	Negative	Negative	Negative	Negative	Negative	Negative	Negative	Negative	Negative	Positive	Positive	Negative	Positive	Negative
68	K901-3		Nasopharynx	Positive	Positive	Positive	Negative	N/A	Negative	S. haemolyticus	S. haemolyticus	Positive	I	R	R	R	R	R	S	R	S	S	S	S	S	S	S	S	Yes	MRS	Negative	Negative	Negative	Negative	Negative	Negative	Negative	Negative	Negative	Negative	Positive	Positive	Negative	Positive	Negative
69	K900	H0058	Nasopharynx	Positive	Positive	Positive	Negative	N/A	Negative	S. haemolyticus	S. haemolyticus	Positive	I	R	R	R	R	R	S	S	R	S	S	S	S	S	S	S	Yes	MRS	Negative	Negative	Negative	Negative	Negative	Negative	Negative	Negative	Negative	Negative	Negative	Negative	Negative	Negative	Negative
70	K897	H0059	Nasopharynx	Positive	Positive	Positive	Positive	N/A	Positive		S. epidermidis	Negative		S	R	S	S	S	S	S	S	S	S	S	S	S	S	S	No	MSS	Negative	Negative	Negative	Negative	Negative	Negative	Negative	Negative	Negative	Negative	Negative	Negative	Negative	Negative	Negative
71	K879	H0060	Nasopharynx	Positive	Positive	Positive	Positive	N/A	Positive		S. epidermidis	Negative		S	R	S	S	S	S	S	S	S	S	S	S	S	S	S	No	MSS	Negative	Negative	Negative	Negative	Negative	Negative	Negative	Negative	Negative	Negative	Negative	Negative	Negative	Negative	Negative
72	K896	H0061	Nasopharynx	Positive	Positive	Positive	Negative	N/A	Positive		S. epidermidis	Negative		S	R	S	S	S	S	S	S	S	S	S	S	S	S	S	No	MSS	Negative	Negative	Negative	Negative	Negative	Negative	Negative	Negative	Negative	Negative	Negative	Negative	Negative	Negative	Negative
73	K895	H0062	Nasopharynx	Positive	Positive	Positive	Negative	N/A	Positive	S. epidermidis	S. epidermidis	Negative		S	R	S	S	S	S	S	S	S	S	S	S	S	S	S	No	MSS	Negative	Negative	Negative	Positive	Negative	Negative	Negative	Negative	Negative	Negative	Negative	Negative	Negative	Negative	Negative
74	K894	H0063	Nasopharynx	Positive	Positive	Positive	Negative	N/A	Positive	S. epidermidis	S. epidermidis	Negative		S	R	S	S	S	S	S	S	S	S	S	S	S	S	S	No	MSS	Negative	Negative	Negative	Negative	Negative	Negative	Negative	Negative	Negative	Negative	Negative	Negative	Negative	Negative	Negative
75	K893	H0064	Nasopharynx	Positive	Positive	Positive	Negative	N/A	Negative	S. capitis	S. capitis	Negative		S	R	S	R	R	S	S	S	S	S	S	S	S	S	S	Yes	MSS	Negative	Negative	Negative	Negative	Negative	Negative	Negative	Negative	Negative	Negative	Negative	Negative	Negative	Negative	Negative
76	K872	H0065	Nasopharynx	Positive	Positive	Positive	Negative	N/A	Positive	S. epidermidis	S. epidermidis	Negative		S	S	S	S	S	S	S	S	S	S	S	S	S	S	S	No	MSS	Negative	Negative	Negative	Negative	Negative	Negative	Negative	Negative	Negative	Negative	Negative	Negative	Negative	Negative	Negative
77	K753	H0066	Nasopharynx	Positive	Positive	Positive	Positive	Positive	N/A	S. aureus	S. aureus	Negative		S	R	R	R	S	S	S	R	S	S	S	S	S	S	S	Yes	MSSA	Positive	Negative	Negative	Negative	Negative	Negative	Negative	Negative	Negative	Negative	Positive	Negative	Negative	Positive	Negative
78	K752-1	H0067	Nasopharynx	Positive	Positive	Positive	Negative	N/A	Negative	S. haemolyticus/lugdunensis	S. haemolyticus/lugdunensis	Positive	V	R	R	S	S	S	S	S	S	S	S	S	S	S	S	S	No	MRS	Negative	Negative	Negative	Negative	Negative	Negative	Negative	Negative	Negative	Negative	Negative	Negative	Negative	Negative	Negative
79	K752-2		Nasopharynx	Positive	Positive	Positive	Negative	N/A	Positive	S. epidermidis	S. epidermidis	Negative		S	R	S	S	S	S	S	S	S	S	S	S	S	S	S	No	MSS	Negative	Negative	Negative	Negative	Negative	Negative	Negative	Negative	Negative	Negative	Negative	Negative	Negative	Negative	Negative
80	K749	H0068	Nasopharynx	Positive	Positive	Positive	Negative	N/A	Negative		CoNS	Negative		S	R	S	S	S	S	S	S	S	S	S	S	S	S	S	No	MSS	Negative	Negative	Negative	Negative	Negative	Negative	Negative	Negative	Negative	Negative	Negative	Negative	Negative	Negative	Negative
81	K746	H0069	Nasopharynx	Positive	Positive	Positive	Negative	N/A	Negative		CoNS	Negative		S	S	S	R	S	S	S	S	S	S	S	S	S	S	S	No	MSS	Negative	Negative	Negative	Negative	Negative	Negative	Negative	Positive	Negative	Negative	Negative	Positive	Negative	Positive	Negative
82	K743	H0070	Nasopharynx	Positive	Positive	Positive	Negative	N/A	Positive	S. epidermidis	S. epidermidis	Negative		S	R	S	S	S	S	S	S	S	S	S	S	S	S	S	No	MSS	Negative	Negative	Negative	Negative	Negative	Negative	Negative	Negative	Negative	Negative	Negative	Negative	Negative	Negative	Negative
83	K741	H0071	Nasopharynx	Positive	Positive	Positive	Positive	Positive	N/A		S. aureus	Negative		S	R	S	S	S	S	S	S	S	S	S	S	S	S	S	No	MSSA	Negative	Negative	Negative	Negative	Negative	Negative	Negative	Negative	Negative	Negative	Negative	Negative	Negative	Negative	Negative
84	K735	H0072	Nasopharynx	Positive	Positive	Positive	Negative	N/A	Negative		CoNS	Negative		S	R	S	S	S	S	S	S	S	S	S	S	S	S	S	No	MSS	Negative	Negative	Negative	Negative	Negative	Negative	Negative	Negative	Negative	Negative	Negative	Negative	Negative	Negative	Negative
85	K733	H0073	Nasopharynx	Positive	Positive	Positive	Negative	N/A	Positive	S. epidermidis	S. epidermidis	Negative		S	R	S	S	S	S	S	S	S	S	S	S	S	S	S	No	MSS	Negative	Negative	Negative	Negative	Negative	Negative	Negative	Negative	Negative	Negative	Negative	Negative	Negative	Negative	Negative
86	K685	H0074	Nasopharynx	Positive	Positive	Positive	Negative	N/A	Positive	S. epidermidis	S. epidermidis	Positive	I	R	R	R	R	R	S	S	R	S	S	S	S	S	S	S	Yes	MRS	Negative	Negative	Negative	Negative	Negative	Negative	Negative	Positive	Negative	Positive	Positive	Negative	Negative	Negative	Negative
87	K6581	H0075	Nasopharynx	Positive	Positive	Positive	Negative	N/A	Negative		CoNS	Negative		S	R	S	S	S	S	S	S	S	S	S	S	S	S	S	No	MSS	Negative	Negative	Negative	Positive	Negative	Negative	Negative	Negative	Negative	Negative	Negative	Negative	Negative	Positive	Negative
88	K677	H0076	Nasopharynx	Positive	Positive	Positive	Positive	Positive	N/A		S. aureus	Positive	I	R	R	R	R	S	S	S	R	S	S	S	S	S	S	S	Yes	MRSA	Negative	Negative	Negative	Negative	Negative	Negative	Negative	Negative	Negative	Negative	Positive	Positive	Negative	Positive	Negative
89	K672	H0077	Nasopharynx	Positive	Positive	Positive	Negative	N/A	Negative		CoNS	Negative		S	R	S	S	S	S	S	S	S	S	S	S	S	S	S	No	MSS	Negative	Negative	Negative	Negative	Negative	Negative	Negative	Negative	Negative	Negative	Negative	Negative	Negative	Positive	Negative
90	K627	H0078	Nasopharynx	Positive	Positive	Positive	Negative	N/A	Negative		CoNS	Positive	I	R	R	S	R	R	S	R	S	S	S	S	S	S	S	S	Yes	MRS	Negative	Negative	Negative	Negative	Negative	Negative	Negative	Negative	Negative	Negative	Negative	Negative	Negative	Negative	Negative
91	K668	H0079	Nasopharynx	Positive	Positive	Positive	Negative	N/A	Positive	S. epidermidis	S. epidermidis	Negative		S	R	S	S	S	S	S	S	S	S	S	S	S	S	S	No	MSS	Negative	Negative	Negative	Negative	Negative	Negative	Negative	Negative	Negative	Negative	Negative	Negative	Negative	Negative	Negative
92	K666	H0080	Nasopharynx	Positive	Positive	Positive	Negative	N/A	Negative		CoNS	Negative		S	R	S	S	S	S	S	S	S	S	S	S	S	S	S	No	MSS	Negative	Negative	Negative	Negative	Negative	Negative	Negative	Negative	Negative	Negative	Negative	Negative	Negative	Negative	Negative
93	K6162	H0081	Nasopharynx	Positive	Positive	Positive	Negative	N/A	Negative		CoNS	Negative		S	R	S	S	S	S	S	S	S	S	S	S	S	S	S	No	MSS	Negative	Negative	Negative	Negative	Negative	Negative	Negative	Negative	Negative	Negative	Negative	Negative	Negative	Negative	Negative
94	K664	H0082	Nasopharynx	Positive	Positive	Positive	Negative	N/A	Positive	S. epidermidis	S. epidermidis	Negative		S	R	S	S	S	S	S	S	S	S	S	S	S	S	S	No	MSS	Negative	Negative	Negative	Negative	Negative	Negative	Negative	Negative	Negative	Negative	Negative	Negative	Negative	Negative	Negative
95	K6461	H0083	Nasopharynx	Positive	Positive	Positive	Negative	N/A	Negative		CoNS	Negative		S	S	S	S	S	S	S	S	S	S	S	S	S	S	S	No	MSS	Negative	Negative	Negative	Negative	Negative	Negative	Negative	Negative	Negative	Negative	Negative	Negative	Negative	Negative	Negative
96	K663	H0084	Nasopharynx	Positive	Positive	Positive	Negative	N/A	Positive	S. epidermidis	S. epidermidis	Negative		S	R	S	S	S	S	S	S	S	S	S	S	S	S	S	No	MSS	Negative	Negative	Negative	Negative	Negative	Negative	Negative	Negative	Negative	Negative	Negative	Negative	Negative	Negative	Negative
97	K662	H0085	Nasopharynx	Positive	Positive	Positive	Positive	Positive	N/A		S. aureus	Positive	NT	R	R	R	R	S	S	S	R	S	S	S	S	S	S	S	Yes	MRSA	Negative	Negative	Negative	Positive	Negative	Negative	Negative	Positive	Negative	Positive	Negative	Positive	Negative	Positive	Negative
98	K6582	H0086	Nasopharynx	Positive	Positive	Positive	Negative	N/A	Negative		CoNS	Negative		S	R	S	S	S	S	S	S	S	S	S	S	S	S	S	No	MSS	Negative	Negative	Negative	Negative	Negative	Negative	Negative	Negative	Negative	Negative	Negative	Negative	Negative	Negative	Negative
99	K685	H0087	Nasopharynx	Positive	Positive	Positive	Negative	N/A	Negative		CoNS	Negative		S	R	S	S	S	S	S	S	S	S	S	S	S	S	S	No	MSS	Negative	Negative	Negative	Negative	Negative	Negative	Negative	Negative	Negative	Negative	Negative	Negative	Negative	Negative	Negative
100	K657	H0088	Nasopharynx	Positive	Positive	Positive	Positive	Positive	N/A		S. aureus	Negative		S	R	S	S	S	S	S	S	S	S	S	S	S	S	S	No	MSSA	Negative	Negative	Negative	Negative	Negative	Negative	Negative	Negative	Negative	Negative	Negative	Negative	Negative	Negative	Negative
101	K655	H0089	Nasopharynx	Positive	Positive	Positive	Negative	N/A	Positive	S. epidermidis	S. epidermidis	Negative		S	R	S	S	S	S	S	S	S	S	S	S	S	S	S	No	MSS	Neagtive	Negative	Positive	Negative	Negative	Negative	Negative	Negative	Negative	Negative	Negative	Negative	Negative	Negative	Negative
102	K6252	H0090	Nasopharynx	Positive	Positive	Positive	Negative	N/A	Negative		CoNS	Negative		S	R	S	S	S	S	S	S	S	S	S	S	S	S	S	No	MSS	Negative	Negative	Negative	Negative	Negative	Negative	Negative	Negative	Negative	Negative	Negative	Negative	Negative	Negative	Negative
103	K6531	H0091	Nasopharynx	Positive	Positive	Positive	Negative	N/A	Negative		CoNS	Negative		S	R	S	S	S	S	S	S	S	S	S	S	S	S	S	No	MSS	Negative	Negative	Negative	Negative	Negative	Negative	Negative	Negative	Negative	Negative	Negative	Negative	Negative	Negative	Negative
104	K6521	H0092	Nasopharynx	Positive	Positive	Positive	Negative	N/A	Negative		CoNS	Negative		S	R	S	S	S	S	S	S	S	S	S	S	S	S	S	No	MSS	Negative	Negative	Negative	Negative	Negative	Negative	Negative	Negative	Negative	Negative	Negative	Negative	Negative	Positive	Negative
105	K651	H0093	Nasopharynx	Positive	Positive	Positive	Negative	N/A	Negative		CoNS	Positive	NT	R	R	R	R	R	S	S	S	S	S	S	S	S	S	S	Yes	MRS	Negative	Negative	Negative	Negative	Negative	Negative	Negative	Negative	Negative	Positive	Positive	Positive	Negative	Positive	Negative
106	K615	H0094	Nasopharynx	Positive	Positive	Positive	Negative	N/A	Negative		CoNS	Negative		S	R	S	S	S	S	S	S	S	S	S	S	S	S	S	No	MSS	Negative	Negative	Negative	Negative	Negative	Negative	Negative	Negative	Negative	Negative	Negative	Negative	Negative	Negative	Negative
107	K650	H0095	Nasopharynx	Positive	Positive	Positive	Negative	N/A	Positive	S. epidermidis	S. epidermidis	Negative		S	S	S	S	S	S	S	S	S	S	S	S	S	S	S	No	MSS	Negative	Negative	Negative	Negative	Negative	Negative	Negative	Negative	Negative	Negative	Negative	Negative	Negative	Negative	Negative
108	K648	H0096	Nasopharynx	Positive	Positive	Positive	Negative	N/A	Negative		CoNS	Negative		S	R	S	S	R	S	S	S	S	S	S	S	S	S	S	No	MSS	Negative	Negative	Negative	Negative	Negative	Negative	Negative	Negative	Negative	Negative	Negative	Negative	Negative	Negative	Negative
109	K647	H0097	Nasopharynx	Positive	Positive	Positive	Negative	N/A	Negative		CoNS	Negative		S	R	R	R	S	S	S	S	S	S	S	S	S	S	S	Yes	MSS	Negative	Negative	Negative	Negative	Negative	Negative	Negative	Negative	Negative	Negative	Negative	Negative	Negative	Negative	Negative
110	K6462	H0098	Nasopharynx	Positive	Positive	Positive	Negative	N/A	Positive	S. epidermidis	S. epidermidis	Negative		S	R	S	S	S	S	S	S	S	S	S	S	S	S	S	No	MSS	Negative	Negative	Negative	Negative	Negative	Negative	Negative	Negative	Negative	Negative	Negative	Negative	Negative	Negative	Negative
111	K645	H0099	Nasopharynx	Positive	Positive	Positive	Negative	N/A	Negative		CoNS	Negative		S	R	S	S	S	S	S	S	S	S	S	S	S	S	S	No	MSS	Negative	Negative	Negative	Negative	Negative	Negative	Negative	Negative	Negative	Negative	Negative	Negative	Negative	Negative	Negative
112	K642	H0100	Nasopharynx	Positive	Positive	Positive	Positive	Positive	N/A		S. aureus	Positive	I	R	R	R	S	R	S	S	S	S	S	S	S	S	S	S	Yes	MRSA	Negative	Negative	Positive	Negative	Negative	Positive	Negative	Negative	Negative	Negative	Negative	Negative	Negative	Positive	Negative
113	K624	H0101	Nasopharynx	Positive	Positive	Positive	Negative	N/A	Negative		CoNS	Negative		S	R	S	S	S	S	S	S	S	S	S	S	S	S	S	No	MSS	Negative	Negative	Negative	Negative	Negative	Negative	Negative	Negative	Negative	Negative	Negative	Negative	Negative	Negative	Negative
114	K635	H0102	Nasopharynx	Positive	Positive	Positive	Negative	N/A	Negative		CoNS	Negative		S	R	S	S	S	S	S	S	S	S	S	S	S	S	S	No	MSS	Negative	Negative	Negative	Negative	Negative	Negative	Negative	Negative	Negative	Negative	Negative	Negative	Negative	Negative	Negative
115	K6532	H0103	Nasopharynx	Positive	Positive	Positive	Negative	N/A	Negative		CoNS	Negative		S	R	S	R	S	S	S	S	S	S	S	S	S	S	S	No	MSS	Negative	Negative	Negative	Negative	Negative	Negative	Negative	Negative	Negative	Negative	Negative	Negative	Negative	Negative	Negative
116	K633	H0104	Nasopharynx	Positive	Positive	Positive	Negative	N/A	Negative		CoNS	Negative		S	R	R	S	R	S	S	S	S	S	S	S	S	S	S	Yes	MSS	Negative	Negative	Negative	Negative	Negative	Negative	Negative	Negative	Negative	Negative	Negative	Negative	Negative	Negative	Negative
117	K639	H0105	Nasopharynx	Positive	Positive	Positive	Positive	Positive	N/A		S. aureus	Negative		S	R	S	S	S	S	S	S	S	S	S	S	S	S	S	No	MSSA	Negative	Negative	Negative	Negative	Negative	Negative	Negative	Negative	Negative	Negative	Negative	Negative	Negative	Negative	Negative
118	K632	H0106	Nasopharynx	Positive	Positive	Positive	Negative	N/A	Negative		CoNS	Negative		S	R	S	S	S	S	S	S	S	S	S	S	S	S	S	No	MSS	Negative	Negative	Negative	Negative	Negative	Negative	Negative	Negative	Negative	Negative	Negative	Negative	Negative	Negative	Negative
119	K631	H0107	Nasopharynx	Positive	Positive	Positive	Negative	N/A	Positive	S. epidermidis	S. epidermidis	Negative		S	R	S	S	S	S	S	S	S	S	S	S	S	S	S	No	MSS	Negative	Negative	Negative	Negative	Negative	Negative	Negative	Negative	Negative	Negative	Negative	Negative	Negative	Negative	Negative
120	K63-1	H0108	Nasopharynx	Positive	Positive	Positive	Negative	N/A	Positive	S. epidermidis	S. epidermidis	Positive	I	R	R	R	R	R	S	S	R	S	S	S	S	S	S	S	Yes	MRS	Negative	Negative	Negative	Positive	Negative	Negative	Negative	Negative	Negative	Negative	Negative	Negative	Negative	Positive	Negative
121	K63-2		Nasopharynx	Positive	Positive	Positive	Negative	N/A	Negative	S. haemolyticus	S. haemolyticus	Positive	III	R	R	R	R	R	S	R	R	S	S	S	S	S	S	S	Yes	MRS	Negative	Negative	Negative	Positive	Negative	Negative	Negative	Negative	Negative	Negative	Negative	Negative	Negative	Positive	Negative
122	K629	H0109	Nasopharynx	Positive	Positive	Positive	Negative	N/A	Negative		CoNS	Negative		S	R	S	S	S	S	S	S	S	S	S	S	S	S	S	No	MSS	Negative	Negative	Negative	Negative	Negative	Negative	Negative	Negative	Negative	Negative	Negative	Negative	Negative	Negative	Negative
123	K692	H0110	Nasopharynx	Positive	Positive	Positive	Positive	Posiive	N/A		S. aureus	Negative		S	R	S	S	S	S	S	S	S	S	S	S	S	S	S	No	MSSA	Negative	Negative	Negative	Negative	Negative	Negative	Negative	Negative	Negative	Negative	Negative	Negative	Negative	Negative	Negative
124	K628	H0111	Nasopharynx	Positive	Positive	Positive	Negative	N/A	Negative		CoNS	Negative		S	R	S	S	S	S	S	S	S	S	S	S	S	S	S	No	MSS	Negative	Negative	Negative	Negative	Negative	Negative	Negative	Negative	Negative	Negative	Negative	Negative	Negative	Negative	Negative
125	K682	H0112	Nasopharynx	Positive	Positive	Positive	Negative	N/A	Negative		CoNS	Negative		S	R	S	S	S	S	S	S	S	S	S	S	S	S	S	No	MSS	Negative	Negative	Negative	Negative	Negative	Negative	Negative	Negative	Negative	Negative	Negative	Negative	Negative	Negative	Negative
126	K862	H0113	Nasopharynx	Positive	Positive	Positive	Negative	N/A	Positive	S. epidermidis	S. epidermidis	Positive	NT	R	R	S	S	R	S	S	S	S	S	S	S	S	S	S	No	MRS	Negative	Negative	Negative	Negative	Negative	Negative	Negative	Negative	Positive	Negative	Negative	Positive	Negative	Positive	Negative
127	K6251	H0114	Nasopharynx	Positive	Positive	Positive	Negative	N/A	Negative		CoNS	Negative		S	R	R	S	S	S	S	S	S	S	S	S	S	S	S	No	MSS	Negative	Negative	Negative	Negative	Negative	Negative	Negative	Negative	Negative	Negative	Negative	Negative	Negative	Positive	Negative
128	K623	H0115	Nasopharynx	Positive	Positive	Positive	Negative	N/A	Positive	S. epidermidis	S. epidermidis	Negative		S	S	S	S	S	S	S	S	S	S	S	S	S	S	S	No	MSS	Negative	Negative	Negative	Negative	Negative	Negative	Negative	Negative	Negative	Negative	Negative	Negative	Negative	Negative	Negative
129	K622	H0116	Nasopharynx	Positive	Positive	Positive	Negative	N/A	Negative		CoNS	Negative		S	R	S	S	S	S	S	S	S	S	S	S	S	S	S	No	MSS	Negative	Negative	Negative	Negative	Negative	Negative	Negative	Negative	Negative	Negative	Negative	Negative	Negative	Negative	Negative
130	K620	H0117	Nasopharynx	Positive	Positive	Positive	Negative	N/A	Negative		CoNS	Negative		S	R	S	S	S	S	S	S	S	S	S	S	S	S	S	No	MSS	Neagtive	Negative	Negative	Negative	Negative	Negative	Negative	Negative	Negative	Negative	Negative	Negative	Negative	Negative	Negative
131	K619	H0118	Nasopharynx	Positive	Positive	Positive	Negative	N/A	Positive	S. epidermidis	S. epidermidis	Positive	NT	R	R	R	R	S	S	S	S	S	S	S	S	S	S	S	Yes	MRS	Negative	Negative	Positive	Negative	Negative	Negative	Negative	Negative	Negative	Negative	Negative	Negative	Negative	Positive	Negative
132	K691	H0119	Nasopharynx	Positive	Positive	Positive	Negative	N/A	Negative		CoNS	Positive	NT	R	R	S	S	R	S	S	S	S	S	S	S	S	S	S	No	MRS	Negative	Negative	Negative	Negative	Positive	Negative	Negative	Negative	Negative	Negative	Negative	Negative	Negative	Positive	Negative
133	K617	H0120	Nasopharynx	Positive	Positive	Positive	Negative	N/A	Positive	S. epidermidis	S. epidermidis	Negative		S	R	S	S	S	S	S	S	S	S	S	S	S	S	S	No	MSS	Negative	Negative	Negative	Negative	Negative	Negative	Negative	Negative	Negative	Negative	Negative	Negative	Negative	Negative	Negative
134	K671	H0121	Nasopharynx	Positive	Positive	Positive	Negative	N/A	Positive	S. epidermidis	S. epidermidis	Negative		S	R	S	S	S	S	S	S	S	S	S	S	S	S	S	No	MSS	Negative	Negative	Negative	Negative	Negative	Negative	Negative	Negative	Negative	Negative	Negative	Negative	Negative	Negative	Negative
135	K6161	H0122	Nasopharynx	Positive	Positive	Positive	Negative	N/A	Positive	S. epidermidis	S. epidermidis	Positive	III	R	R	R	S	S	S	R	S	S	S	S	S	S	S	S	Yes	MRS	Negative	Negative	Negative	Negative	Negative	Negative	Negative	Positive	Negative	Positive	Negative	Positive	Negative	Positive	Negative
136	K6141	H0123	Nasopharynx	Positive	Positive	Positive	Negative	N/A	Positive	S. epidermidis	S. epidermidis	Positive	III	R	R	S	R	S	S	S	R	S	S	S	S	S	S	S	Yes	MRS	Negative	Negative	Positive	Negative	Negative	Negative	Negative	Positive	Positive	Positive	Negative	Positive	Negative	Positive	Negative
137	K58	H0124	Nasopharynx	Positive	Positive	Positive	Negative	N/A	Positive	S. epidermidis	S. epidermidis	Negative		S	R	S	S	S	S	S	S	S	S	S	S	S	S	S	No	MSS	Negative	Negative	Negative	Negative	Negative	Negative	Negative	Negative	Negative	Negative	Negative	Positive	Negative	Positive	Negative
138	K547	H0125	Nasopharynx	Positive	Positive	Negative	Negative	N/A	Negative		CoNS	Negative		S	S	S	S	S	S	S	S	S	S	S	S	S	S	S	No	MSS	Negative	Negative	Negative	Negative	Negative	Negative	Negative	Negative	Negative	Negative	Negative	Negative	Negative	Negative	Negative
139	K544	H0126	Nasopharynx	Positive	Positive	Positive	Positive	Positive	N/A		S. aureus	Postive	IV	R	R	S	S	S	S	S	S	S	S	S	S	S	S	S	No	MRSA	Positive	Negative	Negative	Negative	Negative	Negative	Negative	Negative	Negative	Negative	Negative	Positive	Negative	Positive	Negative
140	K5411	H0127	Nasopharynx	Positive	Positive	Positive	Negative	N/A	Negative		CoNS	Negative		S	R	S	S	S	S	S	S	S	S	S	S	S	S	S	No	MSS	Negative	Negative	Negative	Negative	Negative	Negative	Negative	Negative	Negative	Negative	Negative	Negative	Negative	Negative	Negative
141	K536	H0128	Nasopharynx	Positive	Positive	Positive	Negative	N/A	Positive	S. epidermidis	S. epidermidis	Positive	NT	R	R	S	S	S	S	S	S	S	S	S	S	S	S	S	No	MRS	Negative	Negative	Positive	Negative	Negative	Negative	Negative	Positive	Negative	Negative	Negative	Negative	Negative	Positive	Negative
142	K532	H0129	Nasopharynx	Positive	Positive	Positive	Negative	N/A	Negative		CoNS	Negative		S	R	S	S	S	S	S	S	S	S	S	S	S	S	S	No	MSS	Negative	Negative	Negative	Negative	Negative	Negative	Negative	Negative	Negative	Negative	Negative	Negative	Negative	Negative	Negative
143	K530	H0130	Nasopharynx	Positive	Positive	Positive	Negative	N/A	Negative		CoNS	Negative		S	S	S	S	R	S	S	S	S	S	S	S	S	S	S	No	MSS	Negative	Negative	Negative	Negative	Negative	Negative	Negative	Negative	Negative	Negative	Negative	Negative	Negative	Positive	Negative
144	K528	H0131	Nasopharynx	Positive	Positive	Positive	Negative	N/A	Negative		CoNS	Positive	II	R	R	R	S	R	S	S	R	S	S	S	S	S	S	S	Yes	MRS	Negative	Negative	Negative	Positive	Negative	Negative	Negative	Negative	Negative	Negative	Negative	Positive	Negative	Positive	Negative
145	K526	H0132	Nasopharynx	Positive	Positive	Positive	Positive	Positive	N/A		S. aureus	Positive	IV	R	R	R	R	S	S	S	R	S	S	S	S	S	S	S	Yes	MRSA	Positive	Negative	Negative	Negative	Negative	Negative	Negative	Negative	Negative	Negative	Positive	Negative	Negative	Positive	Negative
146	K525	H0133	Nasopharynx	Positive	Positive	Positive	Positive	Positive	N/A		S. aureus	Positive	NT	R	R	S	S	S	S	S	S	S	S	S	S	S	S	S	No	MRSA	Negative	Negative	Negative	Negative	Negative	Negative	Negative	Negative	Negative	Negative	Positive	Positive	Negative	Negative	Negative
147	K5241	H0134	Nasopharynx	Positive	Positive	Positive	Negative	N/A	Positive	S. epidermidis	S. epidermidis	Negative		S	R	S	S	S	S	S	S	S	S	S	S	S	S	S	No	MSS	Negative	Negative	Negative	Negative	Negative	Negative	Negative	Negative	Negative	Negative	Negative	Negative	Negative	Negative	Negative
148	K5201	H0135	Nasopharynx	Positive	Positive	Positive	Negative	N/A	Negative		CoNS	Negative		S	R	S	S	S	S	S	S	S	S	S	S	S	S	S	No	MSS	Negative	Negative	Negative	Negative	Negative	Negative	Negative	Negative	Negative	Negative	Negative	Negative	Negative	Negative	Negative
149	K519	H0136	Nasopharynx	Positive	Positive	Positive	Negative	N/A	Negative		CoNS	Negative		S	R	S	S	S	S	S	S	S	S	S	S	S	S	S	No	MSS	Negative	Negative	Negative	Negative	Negative	Negative	Negative	Negative	Negative	Negative	Negative	Negative	Negative	Negative	Negative
150	K515	H0137	Nasopharynx	Positive	Positive	Positive	Negative	N/A	Positive	S. epidermidis	S. epidermidis	Negative		S	R	S	S	S	S	S	S	S	S	S	S	S	S	S	No	MSS	Negative	Negative	Negative	Negative	Negative	Negative	Negative	Negative	Negative	Negative	Negative	Negative	Negative	Negative	Negative
151	K513	H0138	Nasopharynx	Positive	Positive	Negative	Negative	N/A	Negative		CoNS	Negative		S	R	S	S	R	S	S	S	S	S	S	S	S	S	S	No	MSS	Negative	Negative	Negative	Negative	Negative	Negative	Negative	Negative	Negative	Negative	Negative	Negative	Negative	Negative	Negative
152	K510	H0139	Nasopharynx	Positive	Positive	Positive	Negative	N/A	Positive	S. epidermidis	S. epidermidis	Negative		S	R	R	S	S	S	S	S	S	S	S	S	S	S	S	No	MSS	Negative	Negative	Negative	Negative	Negative	Negative	Negative	Negative	Negative	Negative	Negative	Negative	Negative	Negative	Negative
153	K5011	H0140	Nasopharynx	Positive	Positive	Positive	Negative	N/A	Negative		CoNS	Negative		S	R	S	S	S	S	S	S	S	S	S	S	S	S	S	No	MSS	Negative	Negative	Negative	Negative	Negative	Negative	Negative	Negative	Negative	Negative	Negative	Negative	Negative	Negative	Negative
154	K507	H0141	Nasopharynx	Positive	Positive	Positive	Negative	N/A	Negative		CoNS	Negative		S	R	S	S	S	S	S	S	S	S	S	S	S	S	S	No	MSS	Negative	Negative	Negative	Negative	Negative	Negative	Negative	Negative	Negative	Negative	Negative	Negative	Negative	Negative	Negative
155	K503	H0142	Nasopharynx	Positive	Positive	Positive	Positive	Positive	N/A		S. aureus	Negative		S	R	S	S	S	S	S	S	S	S	S	S	S	S	S	No	MSSA	Negative	Negative	Negative	Negative	Negative	Negative	Negative	Negative	Negative	Negative	Negative	Negative	Negative	Negative	Negative
156	K502	H0143	Nasopharynx	Positive	Positive	Positive	Negative	N/A	Positive	S. epidermidis	S. epidermidis	Negative		S	R	S	S	S	S	S	S	S	S	S	S	S	S	S	No	MSS	Negative	Negative	Negative	Negative	Negative	Negative	Negative	Negative	Negative	Negative	Negative	Negative	Negative	Negative	Negative
157	K5202	H0144	Nasopharynx	Positive	Positive	Positive	Negative	N/A	Negative		CoNS	Negative		S	S	R	S	S	S	S	S	S	S	S	S	S	S	S	No	MSS	Negative	Negative	Negative	Negative	Negative	Negative	Negative	Negative	Negative	Negative	Negative	Negative	Negative	Negative	Negative
158	K497	H0145	Nasopharynx	Positive	Positive	Positive	Negative	N/A	Positive	S. epidermidis	S. epidermidis	Negative		S	R	S	S	R	S	S	S	S	S	S	S	S	S	S	No	MSS	Negative	Negative	Negative	Negative	Negative	Negative	Negative	Negative	Negative	Negative	Negative	Negative	Negative	Negative	Negative
159	K495	H0146	Nasopharynx	Positive	Positive	Positive	Negative	N/A	Negative		CoNS	Negative		S	S	S	S	S	S	S	S	S	S	S	S	S	S	S	No	MSS	Negative	Negative	Negative	Negative	Negative	Negative	Negative	Negative	Negative	Negative	Negative	Negative	Negative	Negative	Negative
160	K49	H0147	Nasopharynx	Positive	Positive	Positive	Negative	N/A	Negative		CoNS	Negative		S	R	S	S	S	S	S	S	S	S	S	S	S	S	S	No	MSS	Negative	Negative	Negative	Negative	Negative	Negative	Negative	Negative	Negative	Negative	Negative	Negative	Negative	Negative	Negative
161	K4891	H0148	Nasopharynx	Positive	Positive	Positive	Negative	N/A	Negative		CoNS	Negative		S	R	S	S	S	S	S	S	S	S	S	S	S	S	S	No	MSS	Negative	Negative	Negative	Negative	Negative	Negative	Negative	Negative	Negative	Negative	Negative	Negative	Negative	Negative	Negative
162	K4892	H0149	Nasopharynx	Positive	Positive	Positive	Negative	N/A	Positive	S. epidermidis	S. epidermidis	Negative		S	R	S	S	S	S	S	S	S	S	S	S	S	S	S	No	MSS	Negative	Negative	Negative	Negative	Negative	Negative	Negative	Negative	Negative	Negative	Negative	Negative	Negative	Negative	Negative
163	K484-1	H0150	Nasopharynx	Positive	Positive	Positive	Positive	Negative	Negative	S. intermedius	S. intermedius	Negative		S	R	S	S	S	S	S	S	S	S	S	S	S	S	S	No	MSS	Negative	Negative	Negative	Negative	Negative	Negative	Negative	Negative	Negative	Negative	Negative	Negative	Negative	Negative	Negative
164	K484-2		Nasopharynx	Positive	Positive	Positive	Negative	N/A	Positive	S. epidermidis	S. epidermidis	Negative		S	R	S	S	S	S	S	S	S	S	S	S	S	S	S	No	MSS	Negative	Negative	Negative	Negative	Negative	Negative	Negative	Negative	Negative	Negative	Positive	Negative	Negative	Negative	Negative
165	K480	H0151	Nasopharynx	Positive	Positive	Positive	Negative	N/A	Positive	S. epidermidis	S. epidermidis	Negative		S	R	S	S	S	S	S	S	S	S	S	S	S	S	S	No	MSS	Negative	Negative	Negative	Negative	Negative	Negative	Negative	Negative	Negative	Negative	Negative	Negative	Negative	Negative	Negative
166	K479	H0152	Nasopharynx	Positive	Positive	Positive	Negative	N/A	Negative		CoNS	Negative		S	R	S	S	S	S	S	S	S	S	S	S	S	S	S	No	MSS	Negative	Negative	Negative	Negative	Negative	Negative	Negative	Negative	Negative	Negative	Negative	Negative	Negative	Negative	Negative
167	K478	H0153	Nasopharynx	Positive	Positive	Positive	Negative	N/A	Negative		CoNS	Negative		S	R	S	S	S	S	S	S	S	S	S	S	S	S	S	No	MSS	Negative	Negative	Negative	Negative	Negative	Negative	Negative	Negative	Negative	Negative	Negative	Negative	Negative	Negative	Negative
168	K475	H0154	Nasopharynx	Positive	Positive	Positive	Negative	N/A	Negative		CoNS	Positive	NT	R	R	R	S	S	S	S	S	S	S	S	S	S	S	S	No	MRS	Negative	Negative	Negative	Negative	Negative	Negative	Negative	Negative	Negative	Negative	Positive	Positive	Negative	Positive	Negative
169	K474	H0155	Nasopharynx	Positive	Positive	Negative	Negative	N/A	Negative		CoNS	Negative		S	S	S	S	S	S	S	S	S	S	S	S	S	S	S	No	MSS	Negative	Negative	Negative	Negative	Negative	Negative	Negative	Negative	Negative	Negative	Negative	Negative	Negative	Negative	Negative
170	K473	H0156	Nasopharynx	Positive	Positive	Positive	Negative	N/A	Negative		CoNS	Negative		S	R	S	S	S	S	S	S	S	S	S	S	S	S	S	No	MSS	Negative	Negative	Negative	Negative	Negative	Negative	Negative	Negative	Negative	Negative	Negative	Negative	Negative	Negative	Negative
171	K4371	H0157	Nasopharynx	Positive	Positive	Positive	Negative	N/A	Negative		CoNS	Negative		S	R	S	R	S	S	S	S	S	S	S	S	S	S	S	No	MSS	Negative	Negative	Negative	Negative	Negative	Negative	Negative	Negative	Negative	Negative	Negative	Negative	Negative	Negative	Negative
172	K466	H0158	Nasopharynx	Positive	Positive	Positive	Negative	N/A	Positive	S. epidermidis	S. epidermidis	Negative		S	R	S	S	S	S	S	S	S	S	S	S	S	S	S	No	MSS	Negative	Negative	Negative	Negative	Negative	Negative	Negative	Negative	Negative	Negative	Negative	Negative	Negative	Negative	Negative
173	K464	H0159	Nasopharynx	Positive	Positive	Positive	Negative	N/A	Positive	S. epidermidis	S. epidermidis	Negative		S	R	S	S	S	S	S	S	S	S	S	S	S	S	S	No	MSS	Negative	Negative	Negative	Negative	Negative	Negative	Negative	Negative	Negative	Negative	Negative	Negative	Negative	Negative	Negative
174	K463-1	H0160	Nasopharynx	Positive	Positive	Positive	Negative	N/A	Negative	S. haemolyticus/lugdunensis	S. haemolyticus/lugdunensis	Negative		S	S	S	S	S	S	S	S	S	S	S	S	S	S	S	No	MSS	Negative	Negative	Negative	Negative	Negative	Negative	Negative	Negative	Negative	Negative	Negative	Negative	Negative	Negative	Negative
175	K463-2		Nasopharynx	Positive	Positive	Positive	Negative	N/A	Positive	S. epidermidis	S. epidermidis	Negative		S	R	S	S	S	S	S	S	S	S	S	S	S	S	S	No	MSS	Negative	Negative	Negative	Negative	Negative	Negative	Negative	Negative	Negative	Negative	Negative	Negative	Negative	Negative	Negative
176	K460	H0161	Nasopharynx	Positive	Positive	Positive	Positive	Positive	N/A		S. aureus	Positive	I	R	R	R	R	R	S	R	S	S	S	S	S	S	S	S	Yes	MRSA	Negative	Negative	Negative	Negative	Negative	Negative	Negative	Negative	Negative	Negative	Negative	Negative	Negative	Positive	Negative
177	K459	H0162	Nasopharynx	Positive	Positive	Positive	Positive	Positive	N/A		S. aureus	Positive	I	R	R	R	S	R	S	S	S	S	S	S	S	S	S	S	Yes	MRSA	Negative	Negative	Negative	Negative	Negative	Negative	Negative	Negative	Negative	Negative	Negative	Positive	Negative	Positive	Negative
178	K458	H0163	Nasopharynx	Positive	Positive	Positive	Negative	N/A	Negative		CoNS	Negative		S	R	S	S	S	S	S	S	S	S	S	S	S	S	S	No	MSS	Negative	Negative	Negative	Negative	Negative	Negative	Negative	Negative	Negative	Negative	Negative	Negative	Negative	Positive	Negative
179	K450	H0164	Nasopharynx	Positive	Positive	Positive	Negative	N/A	Negative		CoNS	Negative		S	R	S	S	S	S	S	S	S	S	S	S	S	S	S	No	MSS	Negative	Negative	Negative	Negative	Negative	Negative	Negative	Negative	Negative	Negative	Negative	Negative	Negative	Negative	Negative
180	K449	H0165	Nasopharynx	Positive	Positive	Positive	Negative	N/A	Negative	S. hominis	S. hominis	Negative		S	R	S	S	S	S	S	S	S	S	S	S	S	S	S	No	MSS	Negative	Negative	Negative	Negative	Negative	Negative	Negative	Negative	Negative	Negative	Negative	Negative	Negative	Negative	Negative
181	K447	H0166	Nasopharynx	Positive	Positive	Positive	Negative	N/A	Negative		CoNS	Negative		S	R	S	S	S	S	S	S	S	S	S	S	S	S	S	No	MSS	Negative	Negative	Negative	Negative	Negative	Negative	Negative	Negative	Negative	Negative	Negative	Negative	Negative	Negative	Negative
182	K446	H0167	Nasopharynx	Positive	Positive	Positive	Negative	N/A	Negative		CoNS	Negative		S	R	S	S	S	S	S	S	S	S	S	S	S	S	S	No	MSS	Negative	Negative	Negative	Negative	Negative	Negative	Negative	Negative	Negative	Negative	Negative	Negative	Negative	Negative	Negative
183	K445	H0168	Nasopharynx	Positive	Positive	Positive	Negative	N/A	Positive	S. epidermidis	S. epidermidis	Positive	NT	R	R	R	S	S	S	S	S	S	S	S	S	S	S	S	No	MRS	Negative	Negative	Negative	Negative	Negative	Negative	Negative	Negative	Negative	Negative	Positive	Positive	Negative	Positive	Negative
184	K444	H0169	Nasopharynx	Positive	Positive	Positive	Negative	N/A	Negative		CoNS	Positive	NT	R	R	R	S	S	S	S	S	S	S	S	S	S	S	S	No	MRS	Negative	Negative	Negative	Negative	Negative	Negative	Negative	Negative	Negative	Negative	Negative	Negative	Negative	Positive	Negative
185	K494	H0170	Nasopharynx	Positive	Positive	Positive	Negative	N/A	Negative		CoNS	Negative		S	R	S	S	S	S	S	S	S	S	S	S	S	S	S	No	MSS	Negative	Negative	Negative	Negative	Negative	Negative	Negative	Negative	Negative	Negative	Negative	Negative	Negative	Negative	Negative
186	K944	H0171	Nasopharynx	Positive	Positive	Positive	Negative	N/A	Negative		CoNS	Negative		S	R	S	S	S	S	S	S	S	S	S	S	S	S	S	No	MSS	Negative	Negative	Negative	Negative	Negative	Negative	Negative	Negative	Negative	Negative	Negative	Negative	Negative	Negative	Negative
187	K443	H0172	Nasopharynx	Positive	Positive	Positive	Negative	N/A	Negative		CoNS	Negative		S	R	S	S	S	S	S	S	S	S	S	S	S	S	S	No	MSS	Negative	Negative	Negative	Negative	Negative	Negative	Negative	Negative	Negative	Negative	Negative	Negative	Negative	Negative	Negative
188	K441	H0173	Nasopharynx	Positive	Positive	Positive	Negative	N/A	Negative		CoNS	Negative		S	S	S	S	S	S	S	S	S	S	S	S	S	S	S	No	MSS	Negative	Negative	Negative	Negative	Negative	Negative	Negative	Negative	Negative	Negative	Negative	Negative	Negative	Negative	Negative
189	K44	H0174	Nasopharynx	Positive	Positive	Positive	Negative	N/A	Negative		CoNS	Negative		S	R	S	S	S	S	S	S	S	S	S	S	S	S	S	No	MSS	Negative	Negative	Negative	Negative	Negative	Negative	Negative	Negative	Negative	Negative	Negative	Negative	Negative	Negative	Negative
190	K439	H0175	Nasopharynx	Positive	Positive	Positive	Positive	Positive	N/A		S. aureus	Positive	I	R	R	R	S	S	S	S	R	S	S	S	S	S	S	S	Yes	MRSA	Negative	Negative	Negative	Positive	Negative	Negative	Negative	Negative	Negative	Negative	Negative	Negative	Negative	Positive	Negative
191	K4372	H0176	Nasopharynx	Positive	Positive	Positive	Negative	N/A	Positive	S. epidermidis	S. epidermidis	Negative		S	R	S	R	S	S	S	S	S	S	S	S	S	S	S	No	MSS	Negative	Negative	Negative	Negative	Negative	Negative	Negative	Negative	Negative	Negative	Negative	Negative	Negative	Negative	Negative
192	K429	H0177	Nasopharynx	Positive	Positive	Positive	Positive	Positive	N/A		S. aureus	Negative		S	R	S	S	S	S	S	S	S	S	S	S	S	S	S	No	MSSA	Negative	Negative	Negative	Negative	Negative	Negative	Negative	Negative	Negative	Negative	Negative	Negative	Negative	Negative	Negative
193	K426	H0178	Nasopharynx	Positive	Positive	Positive	Positive	Positive	N/A		S. aureus	Negative		S	R	S	S	S	S	S	S	S	S	S	S	S	S	S	No	MSSA	Negative	Negative	Negative	Negative	Negative	Negative	Negative	Negative	Negative	Negative	Negative	Negative	Negative	Negative	Negative
194	K4263	H0179	Nasopharynx	Positive	Positive	Positive	Negative	N/A	Negative		CoNS	Negative		S	R	R	S	S	S	S	S	S	S	S	S	S	S	S	No	MSS	Negative	Negative	Negative	Negative	Negative	Negative	Negative	Negative	Negative	Negative	Negative	Negative	Negative	Negative	Negative
195	K423	H0180	Nasopharynx	Positive	Positive	Positive	Negative	N/A	Negative		CoNS	Negative		S	R	S	S	S	S	S	S	S	S	S	S	S	S	S	No	MSS	Negative	Negative	Negative	Negative	Negative	Negative	Negative	Negative	Negative	Negative	Negative	Negative	Negative	Negative	Negative
196	K4221	H0181	Nasopharynx	Positive	Positive	Positive	Positive	Positive	N/A		S. aureus	Positive	I	R	R	R	R	R	S	S	S	S	S	S	S	S	S	S	Yes	MRSA	Negative	Negative	Negative	Negative	Negative	Negative	Negative	Negative	Negative	Negative	Positive	Negative	Negative	Positive	Negative
197	K4211	H0182	Nasopharynx	Positive	Positive	Positive	Negative	N/A	Negative		CoNS	Negative		S	R	S	S	S	S	S	S	S	S	S	S	S	S	S	No	MSS	Negative	Negative	Negative	Negative	Negative	Negative	Negative	Negative	Negative	Negative	Negative	Negative	Negative	Negative	Negative
198	K420	H0183	Nasopharynx	Positive	Positive	Positive	Negative	N/A	Negative		CoNS	Negative		S	R	S	S	S	S	S	S	S	S	S	S	S	S	S	No	MSS	Negative	Negative	Negative	Negative	Negative	Negative	Negative	Negative	Negative	Negative	Negative	Negative	Negative	Negative	Negative
199	K418-1	H0184	Nasopharynx	Positive	Positive	Positive	Positive	Positive	N/A		S. aureus	Negative		S	R	R	S	S	S	S	S	S	S	S	S	S	S	S	No	MSSA	Negative	Negative	Negative	Negative	Negative	Negative	Negative	Negative	Negative	Negative	Negative	Negative	Negative	Negative	Negative
200	K418-2		Nasopharynx	Positive	Positive	Positive	Negative	N/A	Negative	S. haemolyticus	S. haemolyticus	Positive	I	R	R	R	R	R	S	I	R	S	S	S	S	S	S	S	Yes	MRS	Negative	Negative	Negative	Negative	Negative	Negative	Negative	Negative	Negative	Positive	Positive	Positive	Negative	Positive	Negative
201	K352-1	H0185	Nasopharynx	Positive	Positive	Positive	Negative	N/A	Negative	S. haemolyticus	S. haemolyticus	Negative		S	R	S	R	R	S	S	S	S	S	S	S	S	S	S	Yes	MSS	Negative	Negative	Negative	Negative	Negative	Negative	Negative	Negative	Negative	Negative	Negative	Negative	Negative	Negative	Negative
202	K352-2		Nasopharynx	Positive	Positive	Positive	Negative	N/A	Positive	S. epidermidis	S. epidermidis	Negative		S	R	S	S	S	S	S	S	S	S	S	S	S	S	S	No	MSS	Negative	Negative	Negative	Negative	Negative	Negative	Negative	Negative	Negative	Negative	Negative	Negative	Negative	Negative	Negative
203	K3511	H0186	Nasopharynx	Positive	Positive	Positive	Negative	N/A	Positive	S. epidermidis	S. epidermidis	Negative		S	R	S	S	S	S	S	S	S	S	S	S	S	S	S	No	MSS	Negative	Negative	Negative	Negative	Negative	Negative	Negative	Negative	Negative	Negative	Negative	Negative	Negative	Negative	Negative
204	K131	H0187	Nasopharynx	Positive	Positive	Positive	Negative	N/A	Negative		CoNS	Negative		S	R	S	S	S	S	S	S	S	S	S	S	S	S	S	No	MSS	Negative	Negative	Negative	Negative	Negative	Negative	Negative	Negative	Negative	Negative	Negative	Negative	Negative	Negative	Negative
205	K390	H0188	Nasopharynx	Positive	Positive	Positive	Negative	N/A	Negative		CoNS	Negative	NT	S	S	S	S	S	S	S	S	S	S	S	S	S	S	S	No	MSS	Negative	Negative	Negative	Negative	Negative	Negative	Negative	Positive	Negative	Positive	Negative	Negative	Negative	Positive	Negative
206	K539	H0189	Nasopharynx	Positive	Positive	Positive	Positive	Positive	N/A		S. aureus	Negative		S	R	S	S	S	S	S	S	S	S	S	S	S	S	S	No	MSSA	Negative	Negative	Negative	Negative	Negative	Negative	Negative	Negative	Negative	Negative	Negative	Positive	Negative	Negative	Negative
207	K347	H0190	Nasopharynx	Positive	Positive	Positive	Negative	N/A	Negative		CoNS	Negative		S	R	S	S	S	S	S	S	S	S	S	S	S	S	S	No	MSS	Negative	Negative	Negative	Negative	Negative	Negative	Negative	Negative	Negative	Negative	Negative	Negative	Negative	Negative	Negative
208	K344	H0191	Nasopharynx	Positive	Positive	Positive	Negative	N/A	Positive	S. epidermidis	S. epidermidis	Negative		S	R	S	S	S	S	S	S	S	S	S	S	S	S	S	No	MSS	Negative	Negative	Negative	Negative	Negative	Negative	Negative	Negative	Negative	Negative	Negative	Negative	Negative	Negative	Negative
209	K342	H0192	Nasopharynx	Positive	Positive	Positive	Negative	N/A	Negative		CoNS	Negative		S	R	S	S	S	S	S	S	S	S	S	S	S	S	S	No	MSS	Negative	Negative	Negative	Negative	Negative	Negative	Negative	Negative	Negative	Negative	Negative	Negative	Negative	Negative	Negative
210	K3411	H0193	Nasopharynx	Positive	Positive	Positive	Negative	N/A	Positive	S. epidermidis	S. epidermidis	Negative		S	R	S	S	S	S	S	S	S	S	S	S	S	S	S	No	MSS	Negative	Negative	Positive	Negative	Negative	Negative	Negative	Negative	Negative	Positive	Positive	Positive	Negative	Positive	Positive
211	K3411	H0194	Nasopharynx	Positive	Positive	Positive	Positive	Positive	Negative		CoNS	Negative		S	R	S	R	S	S	S	S	S	S	S	S	S	S	S	No	MSS	Negative	Negative	Negative	Negative	Negative	Negative	Negative	Negative	Negative	Negative	Negative	Negative	Negative	Negative	Negative
212	K339	H0195	Nasopharynx	Positive	Positive	Positive	Negative	N/A	Positive	S. epidermidis	S. epidermidis	Positive	NT	R	R	R	S	S	S	S	S	S	S	S	S	S	S	S	No	MRS	Negative	Negative	Negative	Positive	Negative	Negative	Negative	Negative	Negative	Negative	Negative	Positive	Negative	Positive	Negative
213	K334	H0196	Nasopharynx	Positive	Positive	Positive	Negative	N/A	Positive	S. epidermidis	S. epidermidis	Negative		S	R	S	S	S	S	S	S	S	S	S	S	S	S	S	No	MSS	Positive	Negative	Negative	Positive	Negative	Negative	Negative	Negative	Negative	Negative	Positive	Negative	Negative	Positive	Negative
214	K3302	H0197	Nasopharynx	Positive	Positive	Positive	Positive	Positive	N/A		S. aureus	Negative		S	R	S	S	S	S	S	S	S	S	S	S	S	S	S	No	MSSA	Negative	Negative	Negative	Negative	Negative	Negative	Negative	Negative	Negative	Negative	Negative	Negative	Negative	Negative	Negative
215	K329	H0198	Nasopharynx	Positive	Positive	Positive	Negative	N/A	Negative		CoNS	Negative		S	R	S	S	S	S	S	S	S	S	S	S	S	S	S	No	MSS	Negative	Negative	Negative	Negative	Negative	Negative	Negative	Negative	Negative	Negative	Negative	Negative	Negative	Negative	Negative
216	K326	H0199	Nasopharynx	Positive	Positive	Positive	Negative	N/A	Negative		CoNS	Negative		S	R	S	R	S	S	S	S	S	S	S	S	S	S	S	No	MSS	Negative	Negative	Negative	Negative	Negative	Negative	Negative	Negative	Negative	Negative	Negative	Negative	Negative	Negative	Negative
217	K362	H0200	Nasopharynx	Positive	Positive	Positive	Negative	N/A	Negative		CoNS	Negative		S	R	S	S	S	S	S	S	S	S	S	S	S	S	S	No	MSS	Negative	Negative	Negative	Negative	Negative	Negative	Negative	Negative	Negative	Negative	Negative	Negative	Negative	Negative	Negative
218	K324	H0201	Nasopharynx	Positive	Positive	Positive	Negative	N/A	Negative		CoNS	Negative		S	R	S	S	S	S	S	S	S	S	S	S	S	S	S	No	MSS	Negative	Negative	Negative	Negative	Negative	Negative	Negative	Negative	Negative	Negative	Negative	Negative	Negative	Negative	Negative
219	K319	H0202	Nasopharynx	Positive	Positive	Positive	Negative	N/A	Positive	S. epidermidis	S. epidermidis	Negative		S	S	S	S	S	S	S	S	S	S	S	S	S	S	S	No	MSS	Negative	Negative	Negative	Negative	Negative	Negative	Negative	Negative	Negative	Negative	Negative	Negative	Negative	Negative	Negative
220	K391	H0203	Nasopharynx	Positive	Positive	Positive	Negative	N/A	Positive	S. epidermidis	S. epidermidis	Negative		S	R	S	S	S	S	S	S	S	S	S	S	S	S	S	No	MSS	Negative	Negative	Negative	Negative	Negative	Negative	Negative	Negative	Negative	Negative	Negative	Negative	Negative	Negative	Negative
221	K318	H0204	Nasopharynx	Positive	Positive	Positive	Negative	N/A	Negative		CoNS	Negative		S	S	S	S	S	S	S	S	S	S	S	S	S	S	S	No	MSS	Negative	Negative	Negative	Negative	Negative	Negative	Negative	Negative	Negative	Negative	Negative	Negative	Negative	Negative	Negative
222	K316	H0205	Nasopharynx	Positive	Positive	Positive	Negative	N/A	Positive	S. epidermidis	S. epidermidis	Negative		S	R	S	S	S	S	S	S	S	S	S	S	S	S	S	No	MSS	Negative	Negative	Negative	Negative	Negative	Negative	Negative	Negative	Negative	Negative	Negative	Negative	Negative	Negative	Negative
223	K361	H0206	Nasopharynx	Positive	Positive	Positive	Negative	N/A	Positive	S. epidermidis	S. epidermidis	Negative		S	R	S	S	S	S	S	S	S	S	S	S	S	S	S	No	MSS	Negative	Negative	Negative	Negative	Negative	Negative	Negative	Negative	Negative	Negative	Negative	Negative	Negative	Negative	Negative
224	K314	H0207	Nasopharynx	Positive	Positive	Positive	Negative	N/A	Positive	S. epidermidis	S. epidermidis	Positive	NT	R	R	R	S	S	S	S	S	S	S	S	S	S	S	S	No	MRS	Positive	Negative	Negative	Negative	Negative	Negative	Negative	Negative	Negative	Negative	Negative	Positive	Negative	Positive	Negative
225	K307	H0208	Nasopharynx	Positive	Positive	Positive	Negative	N/A	Positive	S. epidermidis	S. epidermidis	Negative		S	R	S	S	S	S	S	S	S	S	S	S	S	S	S	No	MSS	Negative	Negative	Negative	Negative	Negative	Negative	Negative	Negative	Negative	Negative	Negative	Negative	Negative	Negative	Negative
226	K3060	H0209	Nasopharynx	Positive	Positive	Positive	Negative	N/A	Negative	S. lentus	S. lentus	Negative		S	R	S	S	S	S	S	S	S	S	S	S	S	S	S	No	MSS	Negative	Negative	Negative	Negative	Negative	Negative	Negative	Negative	Negative	Negative	Negative	Negative	Negative	Negative	Negative
227	K305	H0210	Nasopharynx	Positive	Positive	Positive	Negative	N/A	Negative		CoNS	Negative		S	R	S	S	S	S	S	S	S	S	S	S	S	S	S	No	MSS	Negative	Negative	Negative	Negative	Negative	Negative	Negative	Negative	Negative	Negative	Negative	Negative	Negative	Negative	Negative
228	K350	H0211	Nasopharynx	Positive	Positive	Positive	Negative	N/A	Positive	S. epidermidis	S. epidermidis	Positive	NT	R	R	R	R	S	S	S	S	S	S	S	S	S	S	S	Yes	MRS	Negative	Negative	Negative	Negative	Negative	Negative	Negative	Negative	Negative	Negative	Negative	Positive	Negative	Positive	Negative
229	K3013	H0212	Nasopharynx	Positive	Positive	Positive	Negative	N/A	Negative		CoNS	Positive	NT	R	R	S	R	S	S	S	S	S	S	S	S	S	S	S	No	MRS	Negative	Negative	Positive	Negative	Negative	Negative	Negative	Negative	Negative	Negative	Positive	Positive	Negative	Positive	Negative
230	K3014	H0213	Nasopharynx	Positive	Positive	Positive	Negative	N/A	Negative		CoNS	Negative		S	R	S	S	S	S	S	S	S	S	S	S	S	S	S	No	MSS	Negative	Negative	Negative	Negative	Negative	Negative	Negative	Negative	Negative	Negative	Positive	Positive	Negative	Positive	Negative
231	K299	H0214	Nasopharynx	Positive	Positive	Positive	Positive	Positive	N/A		S. aureus	Positive	NT	R	R	S	S	S	S	S	S	S	S	S	S	S	S	S	No	MRSA	Neagtive	Negative	Negative	Negative	Negative	Negative	Negative	Negative	Negative	Negative	Negative	Positive	Negative	Positive	Negative
232	K298	H0215	Nasopharynx	Positive	Positive	Positive	Negative	N/A	Negative		CoNS	Negative		S	R	S	S	S	S	S	S	S	S	S	S	S	S	S	No	MSS	Negative	Negative	Negative	Negative	Negative	Negative	Negative	Negative	Negative	Negative	Negative	Negative	Negative	Negative	Negative
233	K297	H0216	Nasopharynx	Positive	Positive	Positive	Negative	N/A	Positive	S. epidermidis	S. epidermidis	Positive	NT	R	R	S	S	S	S	S	S	S	S	S	S	S	S	S	No	MRS	Negative	Negative	Negative	Negative	Negative	Negative	Negative	Negative	Negative	Negative	Positive	Negative	Negative	Positive	Negative
234	K2941	H0217	Nasopharynx	Positive	Positive	Positive	Negative	N/A	Negative		CoNS	Negative		S	R	S	R	S	S	S	S	S	S	S	S	S	S	S	No	MSS	Negative	Negative	Negative	Negative	Negative	Negative	Negative	Negative	Negative	Negative	Negative	Negative	Negative	Negative	Negative
235	K2492	H0218	Nasopharynx	Positive	Positive	Positive	Negative	N/A	Positive	S. epidermidis	S. epidermidis	Negative		S	R	S	S	S	S	S	S	S	S	S	S	S	S	S	No	MSS	Negative	Negative	Negative	Negative	Negative	Negative	Negative	Negative	Negative	Negative	Positive	Negative	Negative	Negative	Negative
236	K2922	H0219	Nasopharynx	Positive	Positive	Positive	Negative	N/A	Negative		CoNS	Negative		S	S	S	S	S	S	S	S	S	S	S	S	S	S	S	No	MSS	Negative	Negative	Negative	Negative	Negative	Negative	Negative	Negative	Negative	Negative	Negative	Negative	Neagtive	Negative	Negative
237	K288	H0220	Nasopharynx	Positive	Positive	Positive	Negative	N/A	Negative		CoNS	Negative		S	R	R	S	S	S	S	S	S	S	S	S	S	S	S	No	MSS	Negative	Negative	Negative	Negative	Negative	Negative	Negative	Negative	Negative	Negative	Negative	Negative	Negative	Negative	Negative
238	K2886	H0221	Nasopharynx	Positive	Positive	Positive	Negative	N/A	Negative		CoNS	Negative		S	R	S	S	S	S	S	S	S	S	S	S	S	S	S	No	MSS	Negative	Negative	Negative	Negative	Negative	Negative	Negative	Negative	Negative	Negative	Negative	Negative	Negative	Negative	Negative
239	K287	H0222	Nasopharynx	Positive	Positive	Positive	Negative	N/A	Negative		CoNS	Negative		S	R	S	S	S	S	S	S	S	S	S	S	S	S	S	No	MSS	Negative	Negative	Negative	Negative	Negative	Negative	Negative	Negative	Negative	Negative	Positive	Negative	Negative	Negative	Negative
240	K2872	H0223	Nasopharynx	Positive	Positive	Positive	Negative	N/A	Negative		CoNS	Negative		S	R	S	S	S	S	S	S	S	S	S	S	S	S	S	No	MSS	Negative	Negative	Negative	Negative	Negative	Negative	Negative	Negative	Negative	Negative	Negative	Negative	Negative	Negative	Negative
241	K285	H0224	Nasopharynx	Positive	Positive	Positive	Negative	N/A	Negative		CoNS	Negative		S	R	S	S	S	S	S	S	S	S	S	S	S	S	S	No	MSS	Negative	Negative	Negative	Negative	Negative	Negative	Negative	Negative	Negative	Negative	Negative	Negative	Negative	Negative	Negative
242	K2841	H0225	Nasopharynx	Positive	Positive	Positive	Negative	N/A	Negative		CoNS	Positive	I	R	R	R	S	R	S	R	S	S	S	S	S	S	S	S	Yes	MRS	Negative	Negative	Negative	Negative	Negative	Negative	Negative	Negative	Negative	Negative	Negative	Positive	Negative	Positive	Negative
243	K2840	H0226	Nasopharynx	Positive	Positive	Positive	Negative	N/A	Positive	S. epidermidis	S. epidermidis	Negative		S	R	S	S	S	S	S	S	S	S	S	S	S	S	S	No	MSS	Negative	Negative	Negative	Negative	Negative	Negative	Negative	Negative	Negative	Negative	Negative	Negative	Negative	Negative	Negative
244	K283-1	H0227	Nasopharynx	Positive	Positive	Positive	Negative	N/A	Positive	S. epidermidis	S. epidermidis	Negative		S	R	S	S	S	S	S	S	S	S	S	S	S	S	S	No	MSS	Negative	Negative	Negative	Negative	Negative	Negative	Negative	Negative	Negative	Negative	Negative	Negative	Negative	Negative	Negative
245	K283-2		Nasopharynx	Positive	Positive	Positive	Negative	N/A	Negative	S. sciuri	S. sciuri	Positive	IV	R	R	S	S	S	S	S	R	S	I	R	S	S	S	S	Yes	MRS	Negative	Negative	Negative	Negative	Negative	Negative	Negative	Negative	Negative	Negative	Negative	Negative	Negative	Negative	Negative
246	K2821	H0228	Nasopharynx	Positive	Positive	Positive	Positive	Positive	Negative		S. aureus	Positive	I	R	R	R	S	R	S	R	S	S	S	S	S	S	S	S	Yes	MRSA	Negative	Negative	Negative	Negative	Negative	Negative	Negative	Negative	Negative	Negative	Negative	Positive	Negative	Negative	Negative
247	K2812	H0229	Nasopharynx	Positive	Positive	Positive	Negative	N/A	Positive	S. epidermidis	S. epidermidis	Negative		S	R	S	S	S	S	S	S	S	S	S	S	S	S	S	No	MSS	Negative	Negative	Negative	Negative	Negative	Negative	Negative	Negative	Negative	Negative	Negative	Negative	Negative	Negative	Negative
248	K2187	H0230	Nasopharynx	Positive	Positive	Positive	Negative	N/A	Negative		CoNS	Negative		S	R	S	S	S	S	S	S	S	S	S	S	S	S	S	No	MSS	Negative	Negative	Negative	Negative	Negative	Negative	Negative	Negative	Negative	Negative	Negative	Negative	Negative	Negative	Negative
249	K277-1	H0231	Nasopharynx	Positive	Positive	Positive	Positive	Positive	N/A		S. aureus	Negative		S	R	I	R	R	S	S	I	S	R	R	S	S	S	S	Yes	MSSA	Negative	Negative	Negative	Negative	Negative	Negative	Negative	Negative	Negative	Negative	Negative	Negative	Negative	Negative	Negative
250	K277-2		Nasopharynx	Positive	Positive	Positive	Negative	N/A	Positive	S. epidermidis	S. epidermidis	Negative		S	R	S	S	S	S	S	S	S	S	S	S	S	S	S	No	MSS	Positive	Negative	Negative	Negative	Negative	Negative	Negative	Negative	Negative	Negative	Negative	Positive	Negative	Positive	Negative
251	K275	H0232	Nasopharynx	Positive	Positive	Positive	Negative	N/A	Negative		CoNS	Negative		S	S	S	S	S	S	S	S	S	S	S	S	S	S	S	No	MSS	Negative	Negative	Negative	Negative	Negative	Negative	Negative	Negative	Negative	Negative	Negative	Negative	Negative	Negative	Negative
252	K274	H0233	Nasopharynx	Positive	Positive	Positive	Negative	N/A	Positive	S. epidermidis	S. epidermidis	Negative		S	R	S	S	S	S	S	S	S	S	S	S	S	S	S	No	MSS	Negative	Negative	Negative	Negative	Negative	Negative	Negative	Negative	Negative	Negative	Negative	Negative	Negative	Negative	Negative
253	K272	H0234	Nasopharynx	Positive	Positive	Positive	Negative	N/A	Negative		CoNS	Negative		S	S	S	S	S	S	S	S	S	S	S	S	S	S	S	No	MSS	Negative	Negative	Negative	Negative	Negative	Negative	Negative	Negative	Negative	Negative	Positive	Negative	Negative	Negative	Negative
254	K269	H0235	Nasopharynx	Positive	Positive	Positive	Negative	N/A	Positive	S. epidermidis	S. epidermidis	Positive	I	R	R	R	R	S	S	R	S	S	S	S	S	S	S	S	Yes	MRS	Negative	Negative	Negative	Negative	Negative	Negative	Negative	Negative	Negative	Negative	Negative	Positive	Negative	Positive	Negative
255	K268	H0236	Nasopharynx	Positive	Positive	Positive	Negative	N/A	Negative		CoNS	Negative		S	R	S	S	S	S	S	S	S	S	S	S	S	S	S	No	MSS	Negtative	Negative	Negative	Negative	Negative	Negative	Negative	Negative	Negative	Negative	Negative	Positive	Negative	Positive	Negative
256	K265	H0237	Nasopharynx	Positive	Positive	Positive	Negative	N/A	N/A		CoNS	Negative		S	R	S	S	S	S	S	S	S	S	S	S	S	S	S	No	MSS	Negative	Negative	Negative	Negative	Negative	Negative	Negative	Negative	Negative	Negative	Negative	Negative	Negative	Negative	Negative
257	K264	H0238	Nasopharynx	Positive	Positive	Positive	Negative	N/A	Positive	S. epidermidis	S. epidermidis	Negative		S	R	S	S	S	S	S	S	S	S	S	S	S	S	S	No	MSS	Negative	Negative	Negative	Negative	Negative	Negative	Negative	Negative	Negative	Negative	Negative	Negative	Negative	Negative	Negative
258	K263	H0239	Nasopharynx	Positive	Positive	Positive	Negative	N/A	N/A		CoNS	Negative		S	R	S	S	S	S	S	S	S	S	S	S	S	S	S	No	MSS	Negative	Negative	Negative	Negative	Negative	Negative	Negative	Negative	Negative	Negative	Negative	Negative	Negative	Negative	Negative
259	K261	H0240	Nasopharynx	Positive	Positive	Positive	Positive	Positive	N/A		S. aureus	Positive	NT	R	R	S	R	S	S	S	S	S	S	S	S	S	S	S	No	MRSA	Negative	Negative	Negative	Negative	Negative	Positive	Negative	Negative	Negative	Positive	Positive	Positive	Negative	Positive	Negative
260	K260	H0241	Nasopharynx	Positive	Positive	Positive	Negative	N/A	Negative		CoNS	Negative		S	R	S	S	S	S	S	S	S	S	S	S	S	S	S	No	MSS	Negative	Negative	Negative	Negative	Negative	Negative	Negative	Negative	Negative	Negative	Negative	Negative	Negative	Negative	Negative
261	K256	H0242	Nasopharynx	Positive	Positive	Positive	Negative	N/A	Positive	S. epidermidis	S. epidermidis	Positive	NT	R	R	R	S	S	S	S	S	S	S	S	S	S	S	S	No	MRS	Negative	Negative	Negative	Negative	Negative	Negative	Negative	Negative	Negative	Negative	Negative	Positive	Negative	Positive	Negative
262	K253	H0243	Nasopharynx	Positive	Positive	Positive	Negative	N/A	Negative		CoNS	Negative		S	R	S	S	S	S	S	S	S	S	S	S	S	S	S	No	MSS	Negative	Negative	Negative	Negative	Negative	Negative	Negative	Negative	Negative	Negative	Negative	Negative	Negative	Negative	Negative
263	K249	H0244	Nasopharynx	Positive	Positive	Positive	Negative	N/A	N/A		CoNS	Negative		S	S	S	S	S	S	S	S	S	S	S	S	S	S	S	No	MSS	Negative	Negative	Negative	Negative	Negative	Negative	Negative	Negative	Negative	Negative	Negative	Negative	Negative	Negative	Negative
264	K2445	H0245	Nasopharynx	Positive	Positive	Positive	Negative	N/A	Positive	S. epidermidis	S. epidermidis	Negative		S	R	S	S	S	S	S	S	S	S	S	S	S	S	S	No	MSS	Negative	Negative	Negative	Negative	Negative	Negative	Negative	Negative	Negative	Negative	Negative	Negative	Negative	Negative	Negative
265	K2401	H0246	Nasopharynx	Positive	Positive	Positive	Positive	Positive	N/A		S. aureus	Positive	I	R	R	R	R	R	S	S	S	S	S	S	S	S	S	S	Yes	MRSA	Negative	Negative	Negative	Negative	Negative	Negative	Negative	Negative	Negative	Negative	Positive	Positive	Negative	Positive	Negative
266	K2409	H0247	Nasopharynx	Positive	Positive	Positive	Negative	N/A	Negative		CoNS	Negative		S	R	S	S	S	S	S	S	S	S	S	S	S	S	S	No	MSS	Negative	Negative	Negative	Negative	Negative	Negative	Negative	Negative	Negative	Negative	Negative	Negative	Negative	Negative	Negative
267	K2408	H0248	Nasopharynx	Positive	Positive	Positive	Negative	N/A	Positive	S. epidermidis	S. epidermidis	Negative		S	R	S	S	S	S	S	S	S	S	S	S	S	S	S	No	MSS	Negative	Negative	Negative	Negative	Negative	Negative	Negative	Negative	Negative	Negative	Negative	Negative	Negative	Negative	Negative
268	K2393	H0249	Nasopharynx	Positive	Positive	Positive	Negative	N/A	Negative		CoNS	Negative		S	S	S	S	S	S	S	S	S	S	S	S	S	S	S	No	MSS	Negative	Negative	Negative	Negative	Negative	Negative	Negative	Negative	Negative	Negative	Negative	Negative	Negative	Negative	Negative
269	K2395	H0250	Nasopharynx	Positive	Positive	Positive	Negative	N/A	Positive	S. epidermidis	S. epidermidis	Negative		S	R	S	S	S	S	S	S	S	S	S	S	S	S	S	No	MSS	Negative	Negative	Negative	Negative	Negative	Negative	Negative	Negative	Negative	Negative	Negative	Negative	Negative	Negative	Negative
270	K238-1	H0251	Nasopharynx	Positive	Positive	Positive	Negative	N/A	Negative	S. haemolyticus	S. haemolyticus	Negative		S	R	S	R	R	S	S	S	S	S	S	S	S	S	S	Yes	MSS	Negative	Negative	Negative	Negative	Negative	Negative	Negative	Negative	Negative	Negative	Negative	Negative	Negative	Negative	Negative
271	K238-2		Nasopharynx	Positive	Positive	Positive	Negative	N/A	Positive	S. epidermidis	S. epidermidis	Negative		S	R	S	S	S	S	S	S	S	S	S	S	S	S	S	No	MSS	Negative	Negative	Negative	Negative	Negative	Negative	Negative	Negative	Negative	Negative	Negative	Negative	Negative	Negative	Negative
272	K235	H0252	Nasopharynx	Positive	Positive	Positive	Negative	N/A	Negative		CoNS	Negative		S	R	S	S	S	S	S	S	S	S	S	S	S	S	S	No	MSS	Negative	Negative	Negative	Negative	Negative	Negative	Negative	Negative	Negative	Negative	Negative	Negative	Negative	Negative	Negative
273	K232	H0253	Nasopharynx	Positive	Positive	Positive	Negative	N/A	Positive	S. epidermidis	S. epidermidis	Negative		S	R	S	S	S	S	S	S	S	S	S	S	S	S	S	No	MSS	Negative	Negative	Negative	Negative	Negative	Negative	Negative	Negative	Negative	Negative	Negative	Negative	Negative	Negative	Negative
274	K231	H0254	Nasopharynx	Positive	Positive	Positive	Negative	N/A	Negative		CoNS	Negative		S	R	S	S	S	S	S	S	S	S	S	S	S	S	S	No	MSS	Negative	Negative	Negative	Negative	Negative	Negative	Negative	Negative	Negative	Negative	Negative	Negative	Negative	Negative	Negative
275	K230	H0255	Nasopharynx	Positive	Positive	Positive	Negative	N/A	Negative		CoNS	Negative		S	R	S	S	S	S	S	S	S	S	S	S	S	S	S	No	MSS	Negative	Negative	Negative	Negative	Negative	Negative	Negative	Negative	Negative	Negative	Positive	Negative	Negative	Negative	Negative
276	K2293	H0256	Nasopharynx	Positive	Positive	Positive	Negative	N/A	Negative		CoNS	Negative		S	R	S	S	S	S	S	S	S	S	S	S	S	S	S	No	MSS	Negative	Negative	Negative	Negative	Negative	Negative	Negative	Negative	Negative	Negative	Negative	Negative	Negative	Negative	Negative
277	K229	H0257	Nasopharynx	Positive	Positive	Positive	Positive	Positive	N/A		S. aureus	Negative		S	R	R	S	S	S	S	S	S	S	S	S	S	S	S	No	MSSA	Negative	Negative	Negative	Negative	Negative	Negative	Negative	Negative	Negative	Negative	Negative	Negative	Negative	Negative	Negative
278	K227	H0258	Nasopharynx	Positive	Positive	Positive	Negative	N/A	Negative		CoNS	Positive	NT	R	R	S	R	S	S	S	S	S	S	S	S	S	S	S	No	MRS	Negative	Negative	Negative	Negative	Negative	Negative	Negative	Negative	Negative	Negative	Negative	Negative	Negative	Negative	Negative
279	K225	H0259	Nasopharynx	Positive	Positive	Positive	Positive	Positive	N/A		S. aureus	Negative		S	R	S	S	S	S	S	S	S	S	S	S	S	S	S	No	MSSA	Negative	Negative	Negative	Negative	Negative	Negative	Negative	Negative	Negative	Negative	Negative	Negative	Negative	Negative	Negative
280	K2241	H0260	Nasopharynx	Positive	Positive	Positive	Negative	N/A	Negative		CoNS	Negative		S	R	S	S	S	S	S	S	S	S	S	S	S	S	S	No	MSS	Negative	Negative	Negative	Negative	Negative	Negative	Negative	Negative	Negative	Negative	Negative	Negative	Negative	Negative	Negative
281	K224	H0261	Nasopharynx	Positive	Positive	Positive	Negative	N/A	Positive	S. epidermidis	S. epidermidis	Negative		S	R	S	S	S	S	S	S	S	S	S	S	S	S	S	No	MSS	Negative	Negative	Negative	Negative	Negative	Negative	Negative	Negative	Negative	Negative	Positive	Negative	Negative	Positive	Negative
282	K218	H0262	Nasopharynx	Positive	Positive	Positive	Negative	N/A	Positive	S. epidermidis	S. epidermidis	Positive	NT	R	R	R	S	S	S	S	S	S	S	S	S	S	S	S	No	MRS	Negative	Negative	Negative	Negative	Negative	Negative	Negative	Negative	Negative	Negative	Negative	Negative	Negative	Positive	Negative
283	K2182	H0263	Nasopharynx	Positive	Positive	Positive	Negative	N/A	N/A		CoNS	Negative		S	R	S	S	S	S	S	S	S	S	S	S	S	S	S	No	MSS	Negative	Negative	Negative	Negative	Negative	Negative	Negative	Negative	Negative	Negative	Negative	Negative	Negative	Negative	Negative
284	K217	H0264	Nasopharynx	Positive	Positive	Positive	Negative	N/A	Negative	S. haemolyticus	S. haemolyticus	Positive	III	R	R	S	R	R	S	S	S	S	R	S	S	S	S	S	Yes	MRS	Negative	Negative	Negative	Negative	Negative	Negative	Negative	Negative	Negative	Negative	Negative	Negative	Negative	Negative	Negative
285	K215	H0265	Nasopharynx	Positive	Positive	Positive	Negative	N/A	Negative		CoNS	Negative		S	R	S	S	S	S	S	S	S	S	S	S	S	S	S	No	MSS	Negative	Negative	Negative	Negative	Negative	Negative	Negative	Negative	Negative	Negative	Negative	Negative	Negative	Negative	Negative
286	K213	H0266	Nasopharynx	Positive	Positive	Positive	Negative	Negative	Negative		CoNS	Positive	III	R	R	S	R	S	S	R	S	S	S	S	S	S	S	S	Yes	MRS	Positive	Negative	Negative	Negative	Negative	Negative	Negative	Negative	Negative	Negative	Negative	Negative	Negative	Positive	Negative
287	K211	H0267	Nasopharynx	Positive	Positive	Positive	Negative	N/A	Negative		CoNS	Negative		S	R	R	S	S	S	S	S	S	S	S	S	S	S	S	No	MSS	Negative	Negative	Negative	Negative	Negative	Negative	Negative	Negative	Negative	Negative	Negative	Negative	Negative	Negative	Negative
288	K196	H0268	Nasopharynx	Positive	Positive	Positive	Negative	N/A	Positive	S. epidermidis	S. epidermidis	Positive	NT	R	R	S	S	S	S	S	S	S	S	S	S	S	S	S	No	MRS	Negative	Negative	Negative	Positive	Negative	Negative	Negative	Negative	Negative	Negative	Negative	Negative	Negative	Positive	Negative
289	K173	H0269	Nasopharynx	Positive	Positive	Positive	Negative	Negative	Negative		CoNS	Positive	NT	R	R	S	R	S	S	S	S	S	S	S	S	S	S	S	No	MRS	Negative	Negative	Negative	Negative	Negative	Negative	Negative	Negative	Negative	Negative	Negative	Positive	Negative	Positive	Negative
290	K170	H0270	Nasopharynx	Positive	Positive	Positive	Negative	N/A	Negative		CoNS	Negative		S	R	S	S	S	S	S	S	S	S	S	S	S	S	S	No	MSS	Negative	Negative	Negative	Negative	Negative	Negative	Negative	Negative	Negative	Negative	Negative	Negative	Negative	Negative	Negative
291	K163-1	H0271	Nasopharynx	Positive	Positive	Positive	Positive	Positive	N/A		S. aureus	Negative		S	R	R	R	R	R	S	S	S	S	S	S	S	S	S	Yes	MSSA	Negative	Negative	Negative	Negative	Negative	Negative	Negative	Negative	Negative	Negative	Negative	Negative	Negative	Negative	Negative
292	K163-2		Nasopharynx	Positive	Positive	Positive	Negative	N/A	Negative	S. haemolyticus/lugdunensis	S. haemolyticus/lugdunensis	Positive	NT	R	R	R	S	S	S	S	S	S	S	S	S	S	S	S	No	MRS	Neagtive	Negative	Negative	Negative	Negative	Negative	Negative	Negative	Negative	Negative	Negative	Negative	Negative	Positive	Negative
293	K163-3		Nasopharynx	Positive	Positive	Positive	Negative	N/A	Positive	S. epidermidis	S. epidermidis	Positive	NT	R	R	R	S	S	S	S	S	S	S	S	S	S	S	S	No	MRS	Neagtive	Negative	Negative	Negative	Negative	Negative	Negative	Negative	Negative	Negative	Negative	Negative	Negative	Positive	Negative
294	K159	H0272	Nasopharynx	Positive	Positive	Positive	Negative	N/A	Negative		CoNS	Negative		S	S	S	S	S	S	S	S	S	S	S	S	S	S	S	No	MSS	Negative	Negative	Negative	Negative	Negative	Negative	Negative	Negative	Negative	Negative	Negative	Negative	Negative	Negative	Negative
295	K1157	H0273	Nasopharynx	Positive	Positive	Positive	Negative	N/A	Negative		CoNS	Negative		S	R	S	S	S	S	S	S	S	S	S	S	S	S	S	No	MSS	Negative	Negative	Negative	Negative	Negative	Negative	Negative	Negative	Negative	Negative	Negative	Negative	Negative	Negative	Negative
296	K1143	H0274	Nasopharynx	Positive	Positive	Positive	Positive	Positive	N/A		S. aureus	Positive	NT	R	R	S	R	S	S	S	S	S	S	S	S	S	S	S	No	MRSA	Negative	Positive	Negative	Negative	Negative	Negative	Negative	Negative	Negative	Negative	Negative	Negative	Negative	Positive	Negative
297	K1140	H0275	Nasopharynx	Positive	Positive	Positive	Negative	N/A	Positive	S. epidermidis	S. epidermidis	Negative		S	R	R	S	S	S	S	S	S	S	S	S	S	S	S	No	MSS	Negative	Negative	Negative	Negative	Negative	Negative	Negative	Negative	Negative	Negative	Negative	Negative	Negative	Negative	Negative
298	K1137	H0276	Nasopharynx	Positive	Positive	Positive	Positive	Positive	N/A		S. aureus	Negative		S	R	S	S	S	S	S	S	S	S	S	S	S	S	S	No	MSSA	Negative	Negative	Negative	Negative	Negative	Negative	Negative	Negative	Negative	Negative	Negative	Negative	Negative	Negative	Negative
299	K1134	H0277	Nasopharynx	Positive	Positive	Positive	Negative	N/A	Positive	S. epidermidis	S. epidermidis	Negative		S	S	S	S	S	S	S	S	S	S	S	S	S	S	S	No	MSS	Negative	Negative	Negative	Negative	Negative	Negative	Negative	Negative	Negative	Negative	Negative	Positive	Negative	Positive	Negative
300	K1133	H0278	Nasopharynx	Positive	Positive	Positive	Negative	N/A	Positive	S. epidermidis	S. epidermidis	Positive	NT	R	R	R	S	S	S	S	S	S	S	S	S	S	S	S	No	MRS	Negative	Negative	Negative	Negative	Negative	Negative	Negative	Positive	Negative	Negative	Positive	Negative	Negative	Positive	Negative
301	K1131	H0279	Nasopharynx	Positive	Positive	Positive	Positive	Positive	N/A		S. aureus	Positive	III	R	R	R	R	R	S	S	S	S	S	S	S	S	S	S	Yes	MRSA	Negative	Negative	Negative	Negative	Negative	Positive	Negative	Negative	Negative	Negative	Positive	Positive	Negative	Positive	Negative
302	K1129	H0280	Nasopharynx	Positive	Positive	Positive	Negative	N/A	Positive	S. epidermidis	S. epidermidis	Positive	NT	R	R	S	S	S	S	S	S	S	S	S	S	S	S	S	No	MRS	Negative	Negative	Negative	Negative	Negative	Negative	Negative	Negative	Negative	Positive	Positive	Positive	Negative	Positive	Negative
303	K1130	H0281	Nasopharynx	Positive	Positive	Positive	Negative	N/A	Positive	S. epidermidis	S. epidermidis	Negative		S	R	S	S	S	S	S	S	S	S	S	S	S	S	S	No	MSS	Negative	Negative	Negative	Negative	Negative	Negative	Negative	Negative	Negative	Negative	Negative	Negative	Negative	Negative	Negative
304	K1127	H0282	Nasopharynx	Positive	Positive	Positive	Positive	Positive	N/A		S. aureus	Positive	V	R	R	S	S	S	S	S	S	S	S	S	S	S	S	S	No	MRSA	Negative	Negative	Negative	Positive	Negative	Negative	Negative	Negative	Negative	Negative	Negative	Negative	Negative	Negative	Negative
305	K1128	H0283	Nasopharynx	Positive	Positive	Positive	Positive	Positive	N/A		S. aureus	Positive	IV	R	R	S	S	S	S	S	S	S	S	S	S	S	S	S	No	MRSA	Negative	Negative	Negative	Negative	Negative	Positive	Negative	Negative	Positive	Negative	Positive	Positive	Negative	Positive	Negative
306	K1124	H0284	Nasopharynx	Positive	Positive	Positive	Negative	N/A	Negative		S. epidermidis	Negative		S	R	S	S	S	S	S	S	S	S	S	S	S	S	S	No	MSS	Negative	Negative	Negative	Negative	Negative	Negative	Negative	Negative	Negative	Negative	Negative	Negative	Negative	Negative	Negative
307	K1125	H0285	Nasopharynx	Positive	Positive	Positive	Negative	N/A	Negative		S. epidermidis	Positive	NT	R	R	S	R	S	S	S	S	S	S	S	S	S	S	S	No	MRS	Negative	Negative	Negative	Positive	Negative	Negative	Negative	Negative	Negative	Negative	Positive	Positive	Negative	Positive	Negative
308	K1111	H0286	Nasopharynx	Positive	Positive	Positive	Negative	N/A	Negative		S. epidermidis	Negative		S	R	R	S	S	S	S	S	S	S	S	S	S	S	S	No	MSS	Negative	Negative	Negative	Negative	Negative	Negative	Negative	Negative	Negative	Negative	Positive	Positive	Negative	Positive	Negative
309	K1118	H0287	Nasopharynx	Positive	Positive	Positive	Negative	N/A	Negative		S. epidermidis	Negative		S	R	S	S	S	S	S	S	S	S	S	S	S	S	S	No	MSS	Negative	Negative	Negative	Negative	Negative	Negative	Negative	Negative	Negative	Negative	Negative	Negative	Negative	Negative	Negative
310	K1113	H0288	Nasopharynx	Positive	Positive	Positive	Positive	Positive	N/A		S. aureus	Positive	I	R	R	S	S	S	S	R	S	S	S	S	S	S	S	S	No	MRSA	Negative	Negative	Negative	Negative	Negative	Negative	Negative	Negative	Negative	Negative	Negative	Positive	Negative	Positive	Negative
311	K1114	H0289	Nasopharynx	Positive	Positive	Positive	Negative	N/A	Positive	S. epidermidis	S. epidermidis	Negative		S	R	S	S	S	S	S	S	S	S	S	S	S	S	S	No	MSS	Negative	Negative	Negative	Negative	Negative	Negative	Negative	Negative	Negative	Negative	Negative	Negative	Negative	Negative	Negative
312	K1110	H0290	Nasopharynx	Positive	Positive	Positive	Negative	N/A	Positive	S. epidermidis	S. epidermidis	Negative		S	R	S	S	S	S	S	S	S	S	S	S	S	S	S	No	MSS	Negative	Negative	Negative	Positive	Negative	Negative	Negative	Negative	Negative	Negative	Negative	Negative	Negative	Negative	Negative
313	K1107	H0291	Nasopharynx	Positive	Positive	Positive	Negative	N/A	Negative		CoNS	Negative		S	S	S	S	S	S	S	S	S	S	S	S	S	S	S	No	MSS	Negative	Negative	Negative	Negative	Negative	Negative	Negative	Negative	Negative	Negative	Negative	Negative	Negative	Positive	Negative
314	K1106	H0292	Nasopharynx	Positive	Positive	Positive	Negative	N/A	Positive	S. epidermidis	S. epidermidis	Positive	II	R	R	R	S	R	S	S	S	S	S	S	S	S	S	S	Yes	MRS	Negative	Negative	Negative	Negative	Negative	Negative	Negative	Negative	Negative	Negative	Negative	Positive	Negative	Positive	Negative
315	K1104	H0293	Nasopharynx	Positive	Positive	Positive	Negative	N/A	Negative		CoNS	Negative		S	S	S	S	S	S	S	S	S	S	S	S	S	S	S	No	MSS	Negative	Negative	Negative	Negative	Negative	Negative	Negative	Negative	Negative	Negative	Negative	Negative	Negative	Negative	Negative
316	K1116	H0294	Nasopharynx	Positive	Positive	Positive	Negative	N/A	Positive	S. epidermidis	S. epidermidis	Negative		S	R	S	S	S	S	S	S	S	S	S	S	S	S	S	No	MSS	Negative	Negative	Negative	Negative	Negative	Negative	Negative	Negative	Negative	Negative	Negative	Negative	Negative	Positive	Negative
317	K1103	H0295	Nasopharynx	Positive	Positive	Positive	Negative	N/A	Positive	S. epidermidis	S. epidermidis	Positive	IV	R	R	S	R	S	S	S	S	S	S	S	S	S	S	S	No	MRS	Negative	Negative	Negative	Negative	Negative	Negative	Negative	Negative	Negative	Positive	Negative	Positive	Negative	Positive	Negative
318	K1096	H0296	Nasopharynx	Positive	Positive	Positive	Negative	N/A	Positive	S. epidermidis	S. epidermidis	Negative		S	R	S	S	S	S	S	S	S	S	S	S	S	S	S	No	MSS	Negative	Negative	Negative	Negative	Negative	Negative	Negative	Negative	Negative	Negative	Negative	Negative	Negative	Negative	Negative
319	K1093	H0297	Nasopharynx	Positive	Positive	Positive	Negative	N/A	Negative		CoNS	Negative		S	R	R	S	S	S	S	S	S	S	S	S	S	S	S	No	MSS	Negative	Negative	Negative	Negative	Negative	Negative	Negative	Negative	Negative	Negative	Negative	Negative	Negative	Negative	Negative
320	K1092	H0298	Nasopharynx	Positive	Positive	Positive	Positive	Positive	N/A		S. aureus	Negative		S	R	S	S	S	S	S	S	S	S	S	S	S	S	S	No	MSSA	Negative	Negative	Negative	Negative	Negative	Positive	Negative	Negative	Negative	Negative	Negative	Negative	Negative	Negative	Negative
321	K1089	H0299	Nasopharynx	Positive	Positive	Positive	Negative	N/A	Negative		CoNS	Negative		S	R	R	S	S	S	S	S	S	S	S	S	S	S	S	No	MSS	Negative	Negative	Negative	Negative	Negative	Negative	Negative	Negative	Negative	Negative	Negative	Negative	Negative	Negative	Negative
322	K1086	H0300	Nasopharynx	Positive	Positive	Positive	Negative	N/A	Positive	S. epidermidis	S. epidermidis	Positive	NT	R	R	S	R	S	S	S	S	S	S	S	S	S	S	S	No	MRS	Negative	Negative	Negative	Negative	Negative	Negative	Negative	Positive	Negative	Positive	Positive	Positive	Negative	Positive	Negative
323	K1085	H0301	Nasopharynx	Positive	Positive	Positive	Negative	N/A	Negative		CoNS	Negative		S	R	S	S	S	S	S	S	S	S	S	S	S	S	S	No	MSS	Negative	Negative	Negative	Negative	Negative	Negative	Negative	Negative	Negative	Negative	Negative	Negative	Negative	Negative	Negative
324	K1083	H0302	Nasopharynx	Positive	Positive	Positive	Negative	N/A	Positive	S. epidermidis	S. epidermidis	Negative		S	R	S	S	S	S	S	S	S	S	S	S	S	S	S	No	MSS	Negative	Negative	Negative	Negative	Negative	Negative	Negative	Negative	Negative	Negative	Negative	Negative	Negative	Negative	Negative
325	K1082	H0303	Nasopharynx	Positive	Positive	Positive	Negative	N/A	Positive	S. epidermidis	S. epidermidis	Positive	I	R	R	R	R	R	S	R	S	S	S	S	S	S	S	S	Yes	MRS	Negative	Negative	Negative	Negative	Negative	Negative	Negative	Positive	Negative	Positive	Positive	Negative	Negative	Positive	Positive
326	K1081	H0304	Nasopharynx	Positive	Positive	Positive	Negative	N/A	Positive	S. epidermidis	S. epidermidis	Positive	NT	R	R	S	S	S	S	S	S	S	S	S	S	S	S	S	No	MRS	Negative	Negative	Positive	Negative	Negative	Negative	Negative	Negative	Negative	Positive	Positive	Positive	Negative	Positive	Negative
327	K1080	H0305	Nasopharynx	Positive	Positive	Positive	Negative	N/A	Negative		CoNS	Negative		S	R	S	S	S	S	S	S	S	S	S	S	S	S	S	No	MSS	Negative	Negative	Negative	Negative	Negative	Negative	Negative	Negative	Negative	Negative	Negative	Negative	Negative	Negative	Negative
328	K1077	H0306	Nasopharynx	Positive	Positive	Positive	Positive	Positive	N/A		S. aureus	Positive	I	R	R	S	R	S	S	R	S	S	S	S	S	S	S	S	Yes	MRSA	Negative	Negative	Negative	Negative	Negative	Negative	Negative	Negative	Negative	Negative	Negative	Positive	Negative	Negative	Negative
329	K1074	H0307	Nasopharynx	Positive	Positive	Positive	Negative	N/A	Negative		CoNS	Negative		S	R	R	S	S	S	S	S	S	S	S	S	S	S	S	No	MSS	Negative	Negative	Negative	Negative	Negative	Negative	Negative	Negative	Negative	Negative	Negative	Negative	Negative	Negative	Negative
330	K1071	H0308	Nasopharynx	Positive	Positive	Positive	Negative	N/A	Positive	S. epidermidis	S. epidermidis	Positive	NT	R	R	S	S	S	S	S	S	S	S	S	S	S	S	S	No	MRS	Negative	Negative	Negative	Negative	Negative	Negative	Negative	Negative	Negative	Positive	Positive	Negative	Negative	Positive	Negative
331	K1072	H0309	Nasopharynx	Positive	Positive	Positive	Negative	N/A	Negative		CoNS	Negative		S	R	S	S	S	S	S	S	S	S	S	S	S	S	S	No	MSS	Negative	Negative	Negative	Negative	Negative	Negative	Negative	Negative	Negative	Negative	Negative	Negative	Negative	Negative	Negative
332	K1069	H0310	Nasopharynx	Positive	Positive	Positive	Negative	N/A	Negative		CoNS	Negative		S	R	R	S	S	S	S	S	S	S	S	S	S	S	S	No	MSS	Negative	Negative	Negative	Negative	Negative	Negative	Negative	Negative	Negative	Negative	Negative	Negative	Negative	Positive	Negative
333	K1066	H0311	Nasopharynx	Positive	Positive	Positive	Negative	N/A	Negative		CoNS	Negative		S	R	S	S	S	S	S	S	S	S	S	S	S	S	S	No	MSS	Negative	Negative	Negative	Negative	Negative	Negative	Negative	Negative	Negative	Negative	Negative	Negative	Negative	Negative	Negative
334	K1064	H0312	Nasopharynx	Positive	Positive	Positive	Positive	Positive	N/A	S. aureus	S. aureus	Negative		S	R	I	R	R	S	S	S	S	R	R	S	S	S	S	Yes	MSSA	Negative	Negative	Negative	Negative	Negative	Positive	Negative	Negative	Negative	Negative	Negative	Negative	Negative	Negative	Negative
335	K1063	H0313	Nasopharynx	Positive	Positive	Positive	Negative	N/A	Positive	S. epidermidis	S. epidermidis	Negative		S	R	S	S	S	S	S	S	S	S	S	S	S	S	S	No	MSS	Negative	Negative	Negative	Negative	Negative	Negative	Negative	Negative	Negative	Negative	Negative	Negative	Negative	Positive	Negative
336	K1060	H0314	Nasopharynx	Positive	Positive	Positive	Negative	N/A	Positive	S. epidermidis	S. epidermidis	Negative		S	R	S	S	S	S	S	S	S	S	S	S	S	S	S	No	MSS	Negative	Negative	Negative	Negative	Negative	Negative	Negative	Negative	Negative	Negative	Negative	Negative	Negative	Negative	Negative
337	K1059	H0315	Nasopharynx	Positive	Positive	Positive	Negative	N/A	Positive	S. epidermidis	S. epidermidis	Positive	II	R	R	R	S	R	S	S	S	S	S	S	S	S	S	S	Yes	MRS	Negative	Negative	Negative	Negative	Negative	Negative	Negative	Negative	Negative	Negative	Negative	Positive	Negative	Positive	Positive
338	K1058	H0316	Nasopharynx	Positive	Positive	Positive	Negative	N/A	Positive	S. epidermidis	S. epidermidis	Negative		S	R	S	S	S	S	S	S	S	S	S	S	S	S	S	No	MSS	Negative	Negative	Negative	Negative	Negative	Negative	Negative	Negative	Negative	Negative	Positive	Positive	Negative	Positive	Negative
339	K1057	H0317	Nasopharynx	Positive	Positive	Positive	Positive	Positive	N/A	S. aureus	S. aureus	Positive	I	R	R	R	S	S	R	R	S	S	S	S	S	S	S	S	Yes	MRSA	Negative	Negative	Negative	Negative	Negative	Negative	Negative	Negative	Negative	Negative	Negative	Negative	Negative	Negative	Negative
340	K1055	H0318	Nasopharynx	Positive	Positive	Positive	Negative	N/A	Negative		CoNS	Positive	IV	R	R	S	R	S	S	S	S	S	S	S	S	S	S	S	No	MRS	Negative	Negative	Positive	Positive	Negative	Negative	Negative	Negative	Negative	Negative	Negative	Negative	Negative	Negative	Negative
341	K1054	H0319	Nasopharynx	Positive	Positive	Positive	Negative	N/A	Negative		CoNS	Negative		S	R	S	S	S	S	S	S	S	S	S	S	S	S	S	No	MSS	Negative	Negative	Negative	Negative	Negative	Negative	Negative	Negative	Negative	Negative	Negative	Negative	Negative	Negative	Negative
342	K1051	H0320	Nasopharynx	Positive	Positive	Positive	Negative	N/A	Positive	S. epidermidis	S. epidermidis	Negative		S	R	S	S	S	S	S	S	S	S	S	S	S	S	S	No	MSS	Negative	Negative	Negative	Negative	Negative	Negative	Negative	Negative	Negative	Negative	Negative	Negative	Negative	Positive	Negative
343	K1044	H0321	Nasopharynx	Positive	Positive	Positive	Negative	N/A	Negative		CoNS	Negative		S	S	S	S	S	S	S	S	S	S	S	S	S	S	S	No	MSS	Negative	Negative	Negative	Negative	Negative	Negative	Negative	Negative	Negative	Negative	Negative	Negative	Negative	Negative	Negative
344	K1048	H0322	Nasopharynx	Positive	Positive	Positive	Positive	Positive	N/A		S. aureus	Positive	NT	R	R	S	S	S	S	S	S	S	S	S	S	S	S	S	No	MRSA	Negative	Negative	Negative	Negative	Negative	Positive	Negative	Positive	Negative	Positive	Positive	Positive	Negative	Positive	Positive
345	K1041	H0323	Nasopharynx	Positive	Positive	Positive	Negative	N/A	Negative		CoNS	Negative		S	R	S	S	S	S	S	S	S	S	S	S	S	S	S	No	MSS	Negative	Negative	Negative	Negative	Negative	Negative	Negative	Negative	Negative	Negative	Negative	Negative	Negative	Negative	Negative
346	K1037	H0324	Nasopharynx	Positive	Positive	Positive	Negative	N/A	Negative		CoNS	Negative		S	R	S	S	S	S	S	S	S	S	S	S	S	S	S	No	MSS	Negative	Negative	Negative	Negative	Negative	Negative	Negative	Negative	Negative	Negative	Negative	Negative	Negative	Negative	Negative
347	K1036	H0325	Nasopharynx	Positive	Positive	Positive	Positive	Positive	N/A		S. aureus	Positive	NT	R	R	S	R	S	S	S	S	S	S	S	S	S	S	S	No	MRSA	Negative	Negative	Negative	Negative	Negative	Negative	Negative	Negative	Negative	Negative	Negative	Positive	Negative	Positive	Negative
348	K1033	H0326	Nasopharynx	Positive	Positive	Positive	Negative	N/A	Positive	S. epidermidis	S. epidermidis	Negative		S	S	S	S	S	S	S	S	S	S	S	S	S	S	S	No	MSS	Negative	Negative	Negative	Negative	Negative	Negative	Negative	Negative	Negative	Negative	Negative	Negative	Negative	Negative	Negative
349	K1031	H0327	Nasopharynx	Positive	Positive	Positive	Negative	N/A	Negative		CoNS	Negative		S	R	S	S	S	S	S	S	S	S	S	S	S	S	S	No	MSS	Negative	Negative	Negative	Negative	Negative	Negative	Negative	Negative	Negative	Negative	Negative	Negative	Negative	Negative	Negative
350	K1027-1	H0328	Nasopharynx	Positive	Positive	Positive	Negative	N/A	Negative	S. haemolyticus	S. haemolyticus	Negative		S	R	S	R	R	S	S	S	S	S	S	S	S	S	S	Yes	MSS	Negative	Negative	Negative	Negative	Negative	Negative	Negative	Negative	Negative	Negative	Negative	Negative	Negative	Negative	Negative
351	K1027-2		Nasopharynx	Positive	Positive	Positive	Negative	N/A	Positive	S. epidermidis	S. epidermidis	Negative		S	R	S	S	S	S	S	S	S	S	S	S	S	S	S	No	MSS	Negative	Negative	Negative	Negative	Negative	Negative	Negative	Negative	Negative	Negative	Negative	Negative	Negative	Negative	Negative
352	K1026	H0329	Nasopharynx	Positive	Positive	Positive	Negative	N/A	Positive	S. epidermidis	S. epidermidis	Negative		S	R	S	S	S	S	S	S	S	S	S	S	S	S	S	No	MSS	Negative	Negative	Negative	Negative	Negative	Negative	Negative	Negative	Negative	Negative	Negative	Negative	Negative	Negative	Negative
353	K1024	H0330	Nasopharynx	Positive	Positive	Positive	Negative	N/A	Negative		CoNS	Negative		S	R	S	S	S	S	S	S	S	S	S	S	S	S	S	No	MSS	Negative	Negative	Negative	Negative	Negative	Negative	Negative	Negative	Negative	Negative	Negative	Negative	Negative	Negative	Negative
354	K1021	H0331	Nasopharynx	Positive	Positive	Positive	Negative	N/A	Positive	S. epidermidis	S. epidermidis	Negative		S	R	S	S	S	S	S	S	S	S	S	S	S	S	S	No	MSS	Negative	Negative	Negative	Negative	Negative	Negative	Negative	Negative	Negative	Negative	Negative	Negative	Negative	Positive	Negative
355	K1019-1	H0332	Nasopharynx	Positive	Positive	Positive	Negative	N/A	Negative	S. haemolyticus	S. haemolyticus	Negative		S	R	S	R	R	S	S	S	S	S	S	S	S	S	S	Yes	MSS	Negative	Negative	Negative	Negative	Negative	Negative	Negative	Negative	Negative	Negative	Negative	Negative	Negative	Negative	Negative
356	K1019-2		Nasopharynx	Positive	Positive	Positive	Negative	N/A	Positive	S. epidermidis	S. epidermidis	Negative		S	R	S	S	S	S	S	S	S	S	S	S	S	S	S	No	MSS	Negative	Negative	Negative	Negative	Negative	Negative	Negative	Negative	Negative	Negative	Negative	Negative	Negative	Negative	Negative
357	K1018	H0333	Nasopharynx	Positive	Positive	Positive	Negative	N/A	Negative		CoNS	Negative		S	R	S	S	S	S	S	S	S	S	S	S	S	S	S	No	MSS	Negative	Negative	Negative	Negative	Negative	Negative	Negative	Negative	Negative	Negative	Negative	Negative	Negative	Negative	Negative
358	K1090	H0334	Nasopharynx	Positive	Positive	Positive	Negative	N/A	Negative		CoNS	Negative		S	R	R	S	S	S	S	S	S	S	S	S	S	S	S	No	MSS	Negative	Negative	Negative	Negative	Negative	Negative	Negative	Negative	Negative	Negative	Negative	Negative	Negative	Negative	Negative
359	K1016	H0335	Nasopharynx	Positive	Positive	Positive	Negative	N/A	Positive	S. epidermidis	S. epidermidis	Negative		S	R	S	S	S	S	S	S	S	S	S	S	S	S	S	No	MSS	Negative	Negative	Negative	Positive	Negative	Negative	Negative	Negative	Negative	Negative	Negative	Negative	Negative	Positive	Negative
360	K1013	H0336	Nasopharynx	Positive	Positive	Positive	Negative	N/A	Negative		CoNS	Negative		S	R	S	S	S	S	S	S	S	S	S	S	S	S	S	No	MSS	Negative	Negative	Negative	Negative	Negative	Negative	Negative	Negative	Negative	Negative	Negative	Negative	Negative	Negative	Negative
361	K1008	H0337	Nasopharynx	Positive	Positive	Positive	Negative	N/A	Negative		CoNS	Negative		S	R	S	S	S	S	S	S	S	S	S	S	S	S	S	No	MSS	Negative	Negative	Negative	Negative	Negative	Negative	Negative	Negative	Negative	Negative	Negative	Negative	Negative	Negative	Negative
362	K1002	H0338	Nasopharynx	Positive	Positive	Positive	Positive	Positive	N/A		S. aureus	Negative		S	R	R	S	R	S	S	S	S	S	S	S	S	S	S	Yes	MSSA	Negative	Negative	Negative	Negative	Negative	Negative	Negative	Negative	Negative	Negative	Negative	Positive	Negative	Positive	Negative
363	K1000	H0339	Nasopharynx	Positive	Positive	Positive	Positive	Positive	N/A		S. aureus	Negative		S	R	R	R	R	S	R	S	S	S	S	S	S	S	S	Yes	MSSA	Negative	Negative	Negative	Negative	Negative	Positive	Negative	Positive	Negative	Positive	Negative	Positive	Negative	Positive	Negative
364	K093	H0340	Nasopharynx	Positive	Positive	Positive	Negative	N/A	Negative		CoNS	Negative		S	R	S	S	S	S	S	S	S	S	S	S	S	S	S	No	MSS	Negative	Negative	Negative	Negative	Negative	Negative	Negative	Negative	Negative	Negative	Negative	Negative	Negative	Negative	Negative
365	K013-1	H0341	Nasopharynx	Positive	Positive	Positive	Negative	N/A	Positive	S. epidermidis	S. epidermidis	Positive	I	R	R	I	R	R	S	S	S	S	R	S	S	S	S	S	Yes	MRS	Negative	Negative	Negative	Negative	Negative	Negative	Negative	Negative	Negative	Negative	Negative	Negative	Negative	Positive	Negative
366	K013-2		Nasopharynx	Positive	Positive	Positive	Negative	N/A	Negative	S. capitis	S. capitis	Negative		S	R	S	S	S	S	S	S	S	S	S	S	S	S	S	No	MSS	Negative	Negative	Negative	Negative	Negative	Negative	Negative	Negative	Negative	Negative	Negative	Negative	Negative	Positive	Negative
367	K011	H0342	Nasopharynx	Positive	Positive	Positive	Positive	Positive	N/A		S. aureus	Negative		S	R	S	R	S	S	R	S	S	S	S	S	S	S	S	Yes	MSSA	Negative	Negative	Postive	Negative	Negative	Negative	Negative	Negative	Positive	Negative	Negative	Negative	Negative	Positive	Negative
368	K2048	H0343	Nasopharynx	Positive	Positive	Positive	Negative	N/A	Negative		CoNS	Negative		S	R	S	S	S	S	S	S	S	S	S	S	S	S	S	No	MSS	Negative	Negative	Negative	Negative	Negative	Negative	Negative	Negative	Negative	Negative	Negative	Negative	Negative	Negative	Negative
369	K2084	H0344	Nasopharynx	Positive	Positive	Positive	Negative	N/A	Negative		CoNS	Negative		S	R	S	S	S	S	S	S	S	S	S	S	S	S	S	No	MSS	Negative	Negative	Negative	Negative	Negative	Negative	Negative	Negative	Negative	Negative	Negative	Negative	Neagtive	Negative	Negative
370	5110	H0345	Nasopharynx	Positive	Positive	Positive	Positive	Positive	N/A		S. aureus	Negative		S	R	S	R	S	S	S	S	S	S	S	S	S	S	S	No	MSSA	Negative	Negative	Positive	Negative	Negative	Negative	Negative	Negative	Negative	Negative	Positive	Positive	Negative	Positive	Negative
371	145	H0346	Nasopharynx	Positive	Positive	Positive	Negative	N/A	Negative		CoNS	Negative		S	S	S	S	S	S	S	S	S	S	S	S	S	S	S	No	MSSA	Positive	Negative	Negative	Negative	Negative	Negative	Negative	Negative	Negative	Negative	Negative	Positive	Negative	Positive	Negative
372	115	H0347	Nasopharynx	Positive	Positive	Positive	Positive	Positive	N/A		S. aureus	Negative		S	R	S	S	S	S	R	S	S	S	S	S	S	S	S	No	MSSA	Negative	Negative	Negative	Negative	Negative	Negative	Negative	Negative	Negative	Negative	Negative	Negative	Negative	Positive	Negative
373	K52	H0348	Nasopharynx	Positive	Positive	Positive	Positive	Positive	N/A		S. aureus	Negative		S	R	S	R	R	S	S	S	S	S	S	S	S	S	S	Yes	MSSA	Negative	Negative	Negative	Negative	Negative	Negative	Negative	Negative	Negative	Negative	Negative	Negative	Negative	Negative	Negative
374	K14	H0349	Nasopharynx	Positive	Positive	Positive	Negative	N/A	Negative	S. haemolyticus	S. haemolyticus	Positive	II	R	R	R	R	S	S	S	S	S	S	S	S	S	S	S	Yes	MRS	Negative	Negative	Negative	Negative	Negative	Negative	Negative	Negative	Negative	Negative	Negative	Negative	Negative	Positive	Negative
375	72	H0350	Nasopharynx	Positive	Positive	Positive	Positive	Positive	N/A		S. aureus	Negative		S	R	S	S	R	S	S	S	S	S	S	S	S	S	S	No	MSSA	Negative	Negative	Negative	Negative	Negative	Negative	Negative	Negative	Negative	Negative	Negative	Negative	Negative	Negative	Negative
376	124	H0351	Nasopharynx	Positive	Positive	Positive	Positive	Positive	N/A		S. aureus	Positive	IV	R	R	S	S	S	S	S	R	S	S	S	S	S	S	S	No	MRSA	Negative	Negative	Negative	Negative	Negative	Negative	Negative	Negative	Negative	Negative	Negative	Negative	Negative	Negative	Negative
377	128	H0352	Nasopharynx	Positive	Positive	Positive	Positive	Positive	N/A		S. aureus	Negative		S	R	S	S	S	S	S	S	S	S	S	S	S	S	S	No	MSSA	Negative	Negative	Negative	Positive	Negative	Negative	Negative	Negative	Negative	Negative	Negative	Positive	Negative	Positive	Negative
378	136	H0353	Nasopharynx	Positive	Positive	Positive	Positive	Positive	N/A	S. aureus	S. aureus	Negative		S	R	R	S	S	S	S	S	S	S	S	S	S	S	S	No	MSSA	Negative	Negative	Negative	Negative	Negative	Negative	Negative	Positive	Negative	Negative	Negative	Positive	Negative	Positive	Negative
379	K142-1	H0354	Nasopharynx	Positive	Positive	Positive	Positive	Positive	N/A		S. aureus	Negative		S	R	S	S	S	S	S	S	S	S	S	S	S	S	S	No	MSSA	Negative	Negative	Negative	Negative	Negative	Negative	Negative	Negative	Negative	Negative	Negative	Negative	Negative	Negative	Negative
380	K142-2		Nasopharynx	Positive	Positive	Positive	Negative	N/A	Negative	S. epidermidis	S. epidermidis	Negative		S	S	S	R	S	S	S	S	S	S	S	S	S	S	S	No	MSS	Negative	Negative	Negative	Negative	Negative	Negative	Negative	Negative	Negative	Negative	Negative	Negative	Negative	Negative	Negative
381	160	H0355	Nasopharynx	Positive	Positive	Positive	Positive	Positive	N/A		S. aureus	Negative		S	R	R	R	S	S	S	S	S	S	S	S	S	S	S	Yes	MSSA	Negative	Negative	Negative	Negative	Negative	Negative	Negative	Negative	Negative	Negative	Negative	Negative	Negative	Negative	Negative
382	182	H0356	Nasopharynx	Positive	Positive	Positive	Positive	Positive	N/A		S. aureus	Negative		S	R	S	S	S	R	S	S	S	S	S	S	S	S	S	No	MSSA	Negative	Negative	Negative	Negative	Negative	Negative	Negative	Negative	Negative	Negative	Negative	Negative	Negative	Negative	Negative
383	213	H0357	Nasopharynx	Positive	Positive	Positive	Positive	Positive	N/A		S. aureus	Negative		S	R	S	S	S	S	S	S	S	S	S	S	S	S	S	No	MSSA	Negative	Negative	Positive	Negative	Positive	Negative	Negative	Negative	Negative	Negative	Negative	Negative	Negative	Positive	Negative
384	353	H0358	Nasopharynx	Positive	Positive	Positive	Positive	Positive	N/A		S. aureus	Negative		S	S	S	R	S	S	S	S	S	S	S	S	S	S	S	No	MSSA	Negative	Negative	Negative	Negative	Negative	Negative	Negative	Negative	Negative	Negative	Negative	Negative	Negative	Negative	Negative
385	993	H0359	Nasopharynx	Positive	Positive	Positive	Positive	Positive	N/A		S. aureus	Negative		S	R	S	S	S	S	S	S	S	S	S	S	S	S	S	No	MSSA	Negative	Negative	Negative	Negative	Negative	Negative	Negative	Negative	Negative	Negative	Negative	Negative	Negative	Negative	Negative
386	1243	H0360	Nasopharynx	Positive	Positive	Positive	Positive	Positive	N/A		S. aureus	Negative		S	R	S	S	S	S	S	S	S	S	S	S	S	S	S	No	MSSA	Negative	Negative	Negative	Negative	Negative	Negative	Negative	Negative	Negative	Negative	Negative	Negative	Negative	Negative	Negative
387	1320	H0361	Nasopharynx	Positive	Positive	Positive	Positive	Positive	N/A		S. aureus	Negative		S	R	S	R	S	S	S	S	S	S	S	S	S	S	S	No	MSSA	Negative	Negative	Negative	Negative	Positive	Negative	Negative	Negative	Negative	Negative	Negative	Negative	Negative	Negative	Negative
388	1322	H0362	Nasopharynx	Positive	Positive	Positive	Positive	Positive	N/A		S. aureus	Positive	IV	R	R	S	R	S	S	R	I	S	I	S	S	S	S	S	No	MRSA	Positive	Negative	Negative	Negative	Negative	Negative	Negative	Negative	Negative	Negative	Negative	Positive	Negative	Positive	Negative
389	1325	H0363	Nasopharynx	Positive	Positive	Positive	Positive	Positive	N/A		S. aureus	Positive	IV	R	R	S	R	S	S	I	S	S	S	S	S	S	S	S	No	MRSA	Negative	Negative	Negative	Negative	Negative	Negative	Negative	Negative	Negative	Negative	Negative	Negative	Negative	Negative	Negative
390	1326	H0364	Nasopharynx	Positive	Positive	Positive	Positive	Positive	N/A		S. aureus	Positive	IV	R	R	S	S	S	S	S	R	S	S	S	S	S	S	S	No	MRSA	Negative	Negative	Negative	Negative	Negative	Negative	Negative	Negative	Negative	Negative	Negative	Negative	Negative	Negative	Negative
391	3050	H0365	Nasopharynx	Positive	Positive	Positive	Positive	Positive	N/A		S. aureus	Negative		S	R	S	S	R	S	S	S	S	S	S	S	S	S	S	No	MSSA	Negative	Negative	Negative	Negative	Negative	Negative	Negative	Negative	Negative	Negative	Negative	Positive	Negative	Positive	Negative
392	206B	H0366	Nasopharynx	Positive	Positive	Positive	Positive	Positive	N/A		S. aureus	Negative		S	R	R	S	S	S	S	S	S	S	S	S	S	S	S	No	MSSA	Negative	Negative	Negative	Negative	Negative	Negative	Negative	Negative	Negative	Negative	Negative	Positive	Negative	Positive	Negative
393	244C	H0367	Nasopharynx	Positive	Positive	Positive	Positive	Positive	N/A		S. aureus	Negative		S	R	S	R	S	S	S	S	S	S	S	S	S	S	S	No	MSSA	Positive	Negative	Negative	Positive	Negative	Negative	Negative	Negative	Negative	Negative	Negative	Positive	Negative	Negative	Negative
394	298C	H0368	Nasopharynx	Positive	Positive	Positive	Positive	Positive	N/A		S. aureus	Negative		S	R	S	S	S	S	S	S	S	S	S	S	S	S	S	No	MSSA	Negative	Negative	Negative	Negative	Negative	Negative	Negative	Negative	Negative	Negative	Negative	Positive	Negative	Positive	Negative
395	302A	H0369	Nasopharynx	Positive	Positive	Positive	Positive	Positive	N/A		S. aureus	Negative		S	R	S	S	S	S	S	S	S	S	S	S	S	S	S	No	MSSA	Negative	Negative	Negative	Negative	Negative	Negative	Negative	Negative	Negative	Negative	Negative	Negative	Negative	Negative	Negative
396	306C	H0370	Nasopharynx	Positive	Positive	Positive	Positive	Positive	N/A		S. aureus	Positive	II	R	R	R	R	R	I	R	S	S	S	S	S	S	S	S	Yes	MRSA	Negative	Negative	Negative	Negative	Negative	Positive	Negative	Negative	Negative	Negative	Negative	Negative	Negative	Negative	Negative
397	K-1000	H0371	Nasopharynx	Positive	Positive	Positive	Positive	Positive	N/A		S. aureus	Negative		S	R	S	S	S	S	S	S	S	S	S	S	S	S	S	No	MSSA	Positive	Negative	Negative	Negative	Negative	Negative	Negative	Negative	Negative	Negative	Negative	Negative	Negative	Positive	Negative
398	K-1020	H0372	Nasopharynx	Positive	Positive	Positive	Positive	Positive	N/A	S. aureus	S. aureus	Negative		S	S	R	S	S	S	S	S	S	S	S	S	S	S	S	No	MSSA	Negative	Negative	Negative	Negative	Negative	Negative	Negative	Negative	Negative	Negative	Negative	Negative	Negative	Negative	Negative
399	K-1026	H0373	Nasopharynx	Positive	Positive	Positive	Positive	Positive	N/A		S. aureus	Negative		S	R	S	S	S	S	S	S	S	S	S	S	S	S	S	No	MSSA	Negative	Negative	Negative	Negative	Negative	Negative	Negative	Negative	Negative	Negative	Negative	Negative	Negative	Negative	Negative
400	K-1036	H0374	Nasopharynx	Positive	Positive	Positive	Positive	Positive	N/A		S. aureus	Negative		S	S	S	S	S	S	S	S	S	S	S	S	S	S	S	No	MSSA	Negative	Negative	Negative	Positive	Negative	Negative	Negative	Positive	Negative	Negative	Negative	Positive	Negative	Positive	Negative
401	K-1044	H0375	Nasopharynx	Positive	Positive	Positive	Positive	Positive	N/A		S. aureus	Negative		S	R	S	R	S	S	S	S	S	S	S	S	S	S	S	No	MSSA	Negative	Negative	Negative	Negative	Negative	Negative	Negative	Negative	Negative	Negative	Negative	Negative	Negative	Negative	Negative
402	K-1083	H0376	Nasopharynx	Positive	Positive	Positive	Positive	Positive	N/A		S. aureus	Negative		S	R	S	S	S	S	S	S	S	S	S	S	S	S	S	No	MSSA	Negative	Negative	Negative	Positive	Negative	Negative	Negative	Negative	Negative	Negative	Negative	Negative	Negative	Negative	Negative
403	K-1104	H0377	Nasopharynx	Positive	Positive	Positive	Positive	Positive	N/A		S. aureus	Negative		S	R	S	S	R	S	S	S	S	S	S	S	S	S	S	No	MSSA	Negative	Negative	Negative	Negative	Negative	Negative	Negative	Positive	Negative	Negative	Negative	Negative	Negative	Positive	Negative
404	K-11076	H0378	Nasopharynx	Positive	Positive	Positive	Positive	Positive	N/A		S. aureus	Negative		S	S	S	S	S	S	S	S	S	S	S	S	S	S	S	No	MSSA	Negative	Negative	Positive	Negative	Negative	Negative	Negative	Negative	Negative	Negative	Negative	Negative	Negative	Negative	Negative
405	K-1107C	H0379	Nasopharynx	Positive	Positive	Positive	Positive	Positive	N/A	S. aureus	S. aureus	Negative		S	S	R	S	S	S	S	S	S	S	S	S	S	S	S	No	MSSA	Negative	Negative	Negative	Negative	Negative	Negative	Negative	Negative	Negative	Negative	Negative	Positive	Negative	Positive	Negative
406	K-1113	H0380	Nasopharynx	Positive	Positive	Positive	Positive	Positive	N/A		S. aureus	Negative		S	R	S	S	S	S	S	S	S	S	S	S	S	S	S	No	MSSA	Negative	Negative	Negative	Negative	Negative	Negative	Negative	Negative	Negative	Negative	Negative	Positive	Negative	Negative	Negative
407	K-1301	H0381	Nasopharynx	Positive	Positive	Positive	Positive	Positive	N/A	S. aureus	S. aureus	Negative		S	R	R	R	S	S	S	S	S	S	S	S	S	S	S	Yes	MSSA	Negative	Negative	Negative	Negative	Negative	Negative	Negative	Negative	Negative	Negative	Negative	Negative	Negative	Negative	Negative
408	K-1357	H0382	Nasopharynx	Positive	Positive	Positive	Positive	Positive	N/A		S. aureus	Negative		S	R	S	S	R	S	S	S	S	S	S	S	S	S	S	No	MSSA	Negative	Negative	Negative	Negative	Negative	Negative	Negative	Negative	Negative	Negative	Negative	Negative	Negative	Negative	Negative
409	K-137	H0383	Nasopharynx	Positive	Positive	Positive	Positive	Positive	N/A		S. aureus	Negative		S	R	S	R	S	S	S	S	S	S	S	S	S	S	S	No	MSSA	Negative	Negative	Negative	Negative	Negative	Negative	Negative	Negative	Negative	Negative	Negative	Negative	Negative	Negative	Negative
410	K-224	H0384	Nasopharynx	Positive	Positive	Positive	Positive	Positive	N/A		S. aureus	Negative		S	R	S	R	S	S	S	S	S	S	S	S	S	S	S	No	MSSA	Negative	Positive	Negative	Negative	Negative	Positive	Negative	Negative	Negative	Negative	Negative	Negative	Negative	Positive	Negative
411	K-2240	H0385	Nasopharynx	Positive	Positive	Positive	Positive	Positive	N/A		S. aureus	Positive	IV	R	R	S	S	S	S	S	R	S	I	S	S	S	S	S	No	MRSA	Negative	Negative	Negative	Negative	Negative	Negative	Negative	Negative	Negative	Negative	Negative	Negative	Negative	Negative	Negative
412	K-229B	H0386	Nasopharynx	Positive	Positive	Positive	Positive	Positive	N/A		S. aureus	Negative		S	R	R	S	S	S	S	S	S	S	S	S	S	S	S	No	MSSA	Negative	Negative	Negative	Negative	Negative	Negative	Negative	Positive	Negative	Negative	Negative	Negative	Negative	Negative	Negative
413	K251	H0387	Nasopharynx	Positive	Positive	Positive	Positive	Positive	N/A		S. aureus	Negative		S	R	I	R	R	S	S	S	S	R	R	S	S	S	S	Yes	MSSA	Negative	Negative	Negative	Negative	Negative	Negative	Negative	Negative	Negative	Negative	Negative	Negative	Negative	Negative	Negative
414	K-260	H0388	Nasopharynx	Positive	Positive	Positive	Positive	Positive	N/A		S. aureus	Negative		S	R	S	R	S	S	S	S	S	S	S	S	S	S	S	No	MSSA	Negative	Negative	Negative	Negative	Negative	Negative	Negative	Negative	Negative	Negative	Negative	Negative	Negative	Negative	Negative
415	K-264	H0389	Nasopharynx	Positive	Positive	Positive	Positive	Positive	N/A		S. aureus	Negative		S	R	S	S	S	S	R	S	S	S	S	S	S	S	S	No	MSSA	Negative	Negative	Negative	Negative	Negative	Negative	Negative	Negative	Negative	Negative	Negative	Negative	Negative	Negative	Negative
416	K-268	H0390	Nasopharynx	Positive	Positive	Positive	Positive	Positive	N/A		S. aureus	Negative		S	R	S	S	S	S	S	S	S	S	S	S	S	S	S	No	MSSA	Negative	Positive	Negative	Negative	Negative	Negative	Negative	Negative	Negative	Negative	Negative	Positive	Negative	Positive	Negative
417	K-281	H0391	Nasopharynx	Positive	Positive	Positive	Positive	Positive	N/A		S. aureus	Negative		S	R	S	R	S	I	S	S	S	S	S	S	S	S	S	No	MSSA	Negative	Negative	Negative	Negative	Negative	Negative	Negative	Negative	Negative	Negative	Negative	Negative	Negative	Negative	Negative
418	K-2810	H0392	Nasopharynx	Positive	Positive	Positive	Positive	Positive	N/A		S. aureus	Positive	II	R	R	R	R	R	S	S	R	S	S	S	S	S	S	S	Yes	MRSA	Negative	Negative	Negative	Negative	Negative	Negative	Negative	Negative	Negative	Negative	Negative	Negative	Negative	Negative	Negative
419	K-2822	H0393	Nasopharynx	Positive	Positive	Positive	Positive	Positive	N/A		S. aureus	Negative		S	R	R	S	S	S	S	S	S	S	S	S	S	S	S	No	MSSA	Negative	Negative	Negative	Negative	Negative	Negative	Negative	Negative	Negative	Negative	Negative	Positive	Negative	Positive	Negative
420	K-2842	H0394	Nasopharynx	Positive	Positive	Positive	Positive	Positive	N/A		S. aureus	Positive	IV	R	R	S	R	R	S	R	S	S	S	S	S	S	S	S	Yes	MRSA	Negative	Negative	Negative	Negative	Negative	Negative	Negative	Negative	Negative	Negative	Negative	Negative	Negative	Negative	Negative
421	K-287	H0395	Nasopharynx	Positive	Positive	Positive	Positive	Positive	N/A		S. aureus	Negative		S	R	R	S	S	S	S	S	S	S	S	S	S	S	S	No	MSSA	Negative	Negative	Negative	Positive	Negative	Negative	Negative	Negative	Negative	Negative	Negative	Negative	Negative	Negative	Negative
422	K-2942	H0396	Nasopharynx	Positive	Positive	Positive	Positive	Positive	N/A		S. aureus	Negative		S	R	S	S	S	S	S	S	S	S	S	S	S	S	S	No	MSSA	Negative	Negative	Negative	Negative	Negative	Negative	Negative	Negative	Negative	Negative	Negative	Negative	Negative	Positive	Negative
423	K-296	H0397	Nasopharynx	Positive	Positive	Positive	Positive	Positive	N/A		S. aureus	Negative		S	R	S	R	R	S	S	S	S	S	S	S	S	S	S	Yes	MSSA	Negative	Negative	Negative	Negative	Negative	Negative	Negative	Negative	Negative	Negative	Negative	Positive	Negative	Positive	Negative
424	K-3012	H0398	Nasopharynx	Positive	Positive	Positive	Positive	Positive	N/A		S. aureus	Negative		S	R	S	S	S	S	S	S	S	S	S	S	S	S	S	No	MSSA	Negative	Negative	Negative	Negative	Positive	Negative	Negative	Positive	Negative	Negative	Negative	Negative	Negative	Positive	Negative
425	K-312	H0399	Nasopharynx	Positive	Positive	Positive	Positive	Positive	N/A		S. aureus	Negative		S	R	S	S	S	S	S	S	S	S	S	S	S	S	S	No	MSSA	Negative	Negative	Negative	Negative	Negative	Negative	Negative	Negative	Negative	Negative	Negative	Negative	Negative	Negative	Negative
426	R-31B	H0400	Nasopharynx	Positive	Positive	Positive	Positive	Positive	N/A		S. aureus	Positive	IV	R	R	S	R	S	S	R	R	S	S	S	S	S	S	S	Yes	MRSA	Negative	Negative	Negative	Negative	Negative	Negative	Negative	Positive	Negative	Negative	Positive	Positive	Negative	Positive	Negative
427	R-310	H0401	Nasopharynx	Positive	Positive	Positive	Positive	Positive	N/A		S. aureus	Negative		S	S	S	R	S	S	S	S	S	S	S	S	S	S	S	No	MSSA	Positive	Negative	Negative	Negative	Negative	Negative	Negative	Negative	Negative	Negative	Negative	Negative	Negative	Negative	Negative
428	K-32	H0402	Nasopharynx	Positive	Positive	Positive	Positive	Positive	N/A		S. aureus	Negative		S	R	S	S	S	S	S	S	S	S	S	S	S	S	S	No	MSSA	Negative	Negative	Negative	Negative	Negative	Negative	Negative	Negative	Negative	Negative	Negative	Negative	Negative	Negative	Negative
429	R33-1	H0403	Nasopharynx	Positive	Positive	Positive	Positive	Positive	N/A		S. aureus	Positive	II	R	R	R	R	R	S	R	S	S	S	S	S	S	S	S	Yes	MRSA	Negative	Negative	Negative	Negative	Negative	Negative	Negative	Negative	Negative	Negative	Negative	Negative	Negative	Negative	Negative
430	R33-2		Nasopharynx	Positive	Positive	Positive	Negative	Positive	Negative	S. xylosus	S. xylosus	Positive	I	R	R	R	R	R	S	I	R	S	R	S	S	S	S	S	Yes	MRS	Negative	Negative	Negative	Negative	Negative	Negative	Negative	Negative	Negative	Negative	Negative	Negative	Negative	Negative	Negative
431	K-3301	H0404	Nasopharynx	Positive	Positive	Positive	Positive	Positive	N/A		S. aureus	Negative		S	R	S	S	S	S	S	S	S	S	S	S	S	S	S	No	MSSA	Negative	Negative	Negative	Negative	Negative	Positive	Negative	Negative	Negative	Negative	Positive	Positive	Negative	Positive	Negative
432	K-342	H0405	Nasopharynx	Positive	Positive	Positive	Positive	Positive	N/A		S. aureus	Negative		S	S	I	S	S	S	S	S	S	S	S	S	S	S	S	No	MSSA	Negative	Negative	Negative	Negative	Negative	Negative	Negative	Negative	Negative	Negative	Positive	Positive	Negative	Positive	Negative
433	K-3412	H0406	Nasopharynx	Positive	Positive	Positive	Positive	Positive	N/A		S. aureus	Negative		S	R	S	S	S	S	S	S	S	S	S	S	S	S	S	No	MSSA	Negative	Negative	Negative	Negative	Negative	Negative	Negative	Negative	Negative	Negative	Negative	Negative	Negative	Negative	Negative
434	K-35	H0407	Nasopharynx	Positive	Positive	Positive	Positive	Positive	N/A		S. aureus	Negative		S	S	S	S	S	S	S	S	S	S	S	S	S	S	S	No	MSSA	Negative	Negative	Negative	Negative	Negative	Negative	Negative	Negative	Negative	Negative	Negative	Negative	Negative	Negative	Negative
435	K-350C	H0408	Nasopharynx	Positive	Positive	Positive	Positive	Positive	N/A		S. aureus	Positive	V	R	R	S	S	S	S	S	R	S	S	S	S	S	S	S	No	MRSA	Negative	Negative	Negative	Negative	Negative	Positive	Negative	Negative	Negative	Negative	Negative	Negative	Negative	Negative	Negative
436	K-3512	H0409	Nasopharynx	Positive	Positive	Positive	Positive	Positive	N/A		S. aureus	Negative		S	R	S	S	S	S	S	S	S	S	S	S	S	S	S	No	MSSA	Negative	Negative	Negative	Negative	Negative	Negative	Negative	Negative	Negative	Negative	Negative	Negative	Negative	Negative	Negative
437	K36	H0410	Nasopharynx	Positive	Positive	Positive	Positive	Positive	N/A		S. aureus	Negative		S	R	S	R	R	S	S	S	S	S	S	S	S	S	S	Yes	MSSA	Negative	Negative	Negative	Positive	Negative	Negative	Negative	Negative	Negative	Negative	Negative	Negative	Negative	Negative	Negative
438	K-37A2	H0411	Nasopharynx	Positive	Positive	Positive	Positive	Positive	N/A	S. aureus	S. aureus	Negative		S	R	S	S	S	I	S	S	S	S	S	S	S	S	S	No	MSSA	Negative	Negative	Negative	Negative	Negative	Negative	Negative	Negative	Negative	Negative	Negative	Negative	Negative	Negative	Negative
439	K-370	H0412	Nasopharynx	Positive	Positive	Positive	Positive	Positive	N/A		S. aureus	Negative		S	R	S	R	S	S	S	S	S	S	S	S	S	S	S	No	MSSA	Negative	Negative	Negative	Negative	Negative	Negative	Negative	Negative	Negative	Negative	Negative	Negative	Negative	Negative	Negative
440	K-3700	H0413	Nasopharynx	Positive	Positive	Positive	Positive	Positive	N/A		S. aureus	Negative		S	R	S	S	S	S	S	S	S	S	S	S	S	S	S	No	MSSA	Negative	Negative	Negative	Negative	Negative	Positive	Negative	Negative	Negative	Negative	Negative	Negative	Negative	Negative	Negative
441	K-38	H0414	Nasopharynx	Positive	Positive	Positive	Positive	Positive	N/A		S. aureus	Positive	IV	R	R	S	R	S	S	R	I	S	S	S	S	S	S	S	Yes	MRSA	Positive	Negative	Negative	Negative	Negative	Negative	Negative	Negative	Negative	Negative	Positive	Negative	Negative	Positive	Negative
442	K-39	H0415	Nasopharynx	Positive	Positive	Positive	Positive	Positive	N/A		S. aureus	Positive	IV	R	R	S	R	S	S	R	R	S	S	S	S	S	S	S	Yes	MRSA	Negative	Negative	Negative	Negative	Negative	Negative	Negative	Negative	Negative	Negative	Negative	Negative	Negative	Negative	Negative
443	K-40	H0416	Nasopharynx	Positive	Positive	Positive	Positive	Positive	N/A	S. aureus	S. aureus	Negative		S	R	S	S	S	S	S	S	S	S	S	S	S	S	S	No	MSSA	Negative	Negative	Negative	Negative	Negative	Negative	Negative	Negative	Negative	Negative	Negative	Negative	Negative	Negative	Negative
444	K-4212	H0417	Nasopharynx	Positive	Positive	Positive	Positive	Positive	N/A		S. aureus	Negative		S	S	S	S	S	S	S	S	S	S	S	S	S	S	S	No	MSSA	Negative	Negative	Negative	Negative	Negative	Negative	Negative	Negative	Negative	Negative	Negative	Negative	Negative	Negative	Negative
445	K-4222	H0418	Nasopharynx	Positive	Positive	Positive	Positive	Positive	N/A		S. aureus	Negative		S	R	R	S	R	S	S	S	S	S	S	S	S	S	S	Yes	MSSA	Negative	Negative	Negative	Negative	Negative	Positive	Negative	Positive	Negative	Negative	Negative	Positive	Negative	Positive	Negative
446	K-429	H0419	Nasopharynx	Positive	Positive	Positive	Positive	Positive	N/A		S. aureus	Negative		S	R	S	R	S	S	S	S	S	S	S	S	S	S	S	No	MSSA	Negative	Negative	Negative	Negative	Negative	Negative	Negative	Negative	Negative	Negative	Negative	Negative	Negative	Negative	Negative
447	K-445	H0420	Nasopharynx	Positive	Positive	Positive	Positive	Positive	N/A		S. aureus	Negative		S	R	S	R	S	S	S	S	S	S	S	S	S	S	S	No	MSSA	Negative	Negative	Negative	Negative	Negative	Negative	Negative	Negative	Negative	Negative	Negative	Negative	Negative	Negative	Negative
448	K-4834	H0421	Nasopharynx	Positive	Positive	Positive	Positive	Positive	N/A		S. aureus	Positive	I	R	R	R	S	S	R	R	S	S	S	S	S	S	S	S	Yes	MRSA	Negative	Negative	Negative	Negative	Negative	Positive	Negative	Negative	Negative	Negative	Negative	Negative	Negative	Negative	Negative
449	K-50	H0422	Nasopharynx	Positive	Positive	Positive	Positive	Positive	N/A		S. aureus	Negative		S	S	S	S	S	S	S	S	S	S	S	S	S	S	S	No	MSSA	Negative	Negative	Negative	Negative	Negative	Negative	Negative	Negative	Negative	Negative	Negative	Negative	Negative	Negative	Negative
450	K-510B	H0423	Nasopharynx	Positive	Positive	Positive	Positive	Positive	N/A		S. aureus	Negative		S	R	S	S	R	S	S	S	S	S	S	S	S	S	S	No	MSSA	Negative	Negative	Negative	Negative	Negative	Negative	Negative	Positive	Negative	Positive	Positive	Negative	Negative	Negative	Negative
451	K-5242	H0424	Nasopharynx	Positive	Positive	Positive	Positive	Positive	N/A		S. aureus	Negative		S	R	S	R	S	S	S	S	S	S	S	S	S	S	S	No	MSSA	Negative	Negative	Negative	Positive	Negative	Negative	Negative	Negative	Negative	Negative	Negative	Negative	Negative	Positive	Negative
452	K-5412	H0425	Nasopharynx	Positive	Positive	Positive	Positive	Positive	N/A		S. aureus	Negative		S	R	S	S	S	S	S	S	S	S	S	S	S	S	S	No	MSSA	Negative	Negative	Negative	Negative	Negative	Negative	Negative	Negative	Negative	Negative	Positive	Positive	Negative	Positive	Negative
453	K-60	H0426	Nasopharynx	Positive	Positive	Positive	Positive	Positive	N/A		S. aureus	Positive	I	R	R	R	R	R	S	S	R	S	S	S	S	S	S	S	Yes	MRSA	Negative	Negative	Negative	Negative	Negative	Positive	Negative	Negative	Negative	Negative	Negative	Negative	Negative	Positive	Negative
454	K-6142	H0427	Nasopharynx	Positive	Positive	Positive	Positive	Positive	N/A		S. aureus	Negative		S	S	S	R	S	S	S	S	S	S	S	S	S	S	S	No	MSSA	Negative	Negative	Negative	Negative	Negative	Negative	Negative	Negative	Negative	Negative	Negative	Negative	Negative	Negative	Negative
455	K-628C	H0428	Nasopharynx	Positive	Positive	Positive	Positive	Positive	N/A		S. aureus	Negative		S	R	S	S	S	S	S	S	S	S	S	S	S	S	S	No	MSSA	Negative	Negative	Negative	Negative	Negative	Negative	Negative	Negative	Negative	Negative	Negative	Negative	Negative	Negative	Negative
456	K-631	H0429	Nasopharynx	Positive	Positive	Positive	Positive	Positive	N/A		S. aureus	Negative		S	R	S	S	S	S	S	S	S	S	S	S	S	S	S	No	MSSA	Negative	Negative	Negative	Negative	Negative	Positive	Negative	Negative	Negative	Negative	Negative	Negative	Negative	Negative	Negative
457	K-6522	H0430	Nasopharynx	Positive	Positive	Positive	Positive	Positive	N/A		S. aureus	Positive	V	R	R	S	S	S	R	I	S	S	S	S	S	S	S	S	No	MRSA	Negative	Negative	Negative	Negative	Negative	Negative	Negative	Negative	Negative	Negative	Negative	Negative	Negative	Negative	Negative
458	K-6520	H0431	Nasopharynx	Positive	Positive	Positive	Positive	Positive	N/A		S. aureus	Negative		S	R	S	S	S	S	S	S	S	S	S	S	S	S	S	No	MSSA	Negative	Negative	Negative	Negative	Negative	Negative	Negative	Negative	Negative	Negative	Negative	Negative	Negative	Negative	Negative
459	K-663	H0432	Nasopharynx	Positive	Positive	Positive	Positive	Positive	N/A		S. aureus	Negative		S	R	S	S	S	S	S	S	S	S	S	S	S	S	S	No	MSSA	Negative	Negative	Negative	Negative	Negative	Negative	Negative	Negative	Negative	Negative	Negative	Negative	Negative	Negative	Negative
460	K-664C	H0433	Nasopharynx	Positive	Positive	Positive	Positive	Positive	N/A		S. aureus	Negative		S	R	S	S	R	S	S	S	S	S	S	S	S	S	S	No	MSSA	Negative	Negative	Negative	Negative	Negative	Negative	Negative	Negative	Negative	Negative	Negative	Negative	Negative	Negative	Negative
461	K-685C	H0434	Nasopharynx	Positive	Positive	Positive	Positive	Positive	N/A		S. aureus	Negative		S	R	S	R	S	S	S	S	S	S	S	S	S	S	S	No	MSSA	Negative	Negative	Negative	Positive	Negative	Negative	Negative	Positive	Negative	Positive	Negative	Positive	Negative	Positive	Negative
462	K-693	H0435	Nasopharynx	Positive	Positive	Positive	Positive	Positive	N/A		S. aureus	Negative		S	R	S	S	S	S	S	S	S	S	S	S	S	S	S	No	MSSA	Negative	Negative	Negative	Negative	Negative	Negative	Negative	Negative	Negative	Negative	Negative	Negative	Negative	Negative	Negative
463	K-741	H0436	Nasopharynx	Positive	Positive	Positive	Positive	Positive	N/A		S. aureus	Negative		S	R	S	S	S	S	S	S	S	S	S	S	S	S	S	No	MSSA	Negative	Negative	Negative	Negative	Negative	Negative	Negative	Negative	Negative	Negative	Negative	Negative	Negative	Negative	Negative
464	K-871	H0437	Nasopharynx	Positive	Positive	Positive	Positive	Positive	N/A		S. aureus	Negative		S	R	S	S	S	S	S	S	S	S	S	S	S	S	S	No	MSSA	Negative	Negative	Negative	Negative	Negative	Negative	Negative	Negative	Negative	Negative	Negative	Negative	Negative	Negative	Negative
465	K-9112	H0438	Nasopharynx	Positive	Positive	Positive	Positive	Positive	N/A		S. aureus	Positive	I	R	R	R	S	R	S	R	R	S	S	S	S	S	S	S	Yes	MRSA	Neagtive	Negative	Positive	Negative	Negative	Negative	Negative	Negative	Negative	Negative	Negative	Negative	Negative	Negative	Negative
466	K-9702	H0439	Nasopharynx	Positive	Positive	Positive	Positive	Positive	N/A		S. aureus	Positive	I	R	R	R	I	S	S	S	I	S	S	S	S	S	S	S	No	MRSA	Negative	Negative	Negative	Negative	Negative	Positive	Negative	Negative	Negative	Negative	Negative	Negative	Negative	Negative	Negative
467	K-9922	H0440	Nasopharynx	Positive	Positive	Positive	Positive	Positive	N/A		S. aureus	Negative		S	R	S	S	S	S	S	S	S	S	S	S	S	S	S	No	MSSA	Negative	Negative	Negative	Negative	Negative	Negative	Negative	Negative	Negative	Negative	Negative	Negative	Negative	Negative	Negative
468	NR-08-10	H0441	Nasopharynx	Positive	Positive	Positive	Positive	Positive	N/A		S. aureus	Negative		S	R	S	S	S	S	S	S	S	S	S	S	S	S	S	No	MSSA	Negative	Negative	Negative	Negative	Negative	Negative	Negative	Negative	Negative	Negative	Negative	Negative	Negative	Positive	Negative
469	R-01	H0442	Nasopharynx	Positive	Positive	Positive	Positive	Positive	N/A		S. aureus	Negative		S	R	S	S	S	S	S	S	S	S	S	S	S	S	S	No	MSSA	Negative	Negative	Negative	Negative	Negative	Negative	Negative	Negative	Negative	Positive	Positive	Positive	Negative	Positive	Negative
470	R-010	H0443	Nasopharynx	Positive	Positive	Positive	Positive	Positive	N/A		S. aureus	Negative		S	R	S	S	S	S	S	S	S	S	S	S	S	S	S	No	MSSA	Negative	Negative	Negative	Negative	Negative	Negative	Negative	Negative	Negative	Negative	Negative	Negative	Negative	Negative	Negative
471	R-0100	H0444	Nasopharynx	Positive	Positive	Positive	Positive	Positive	N/A		S. aureus	Negative		S	R	S	R	S	S	S	S	S	S	S	S	S	S	S	No	MSSA	Negative	Negative	Negative	Negative	Negative	Negative	Negative	Negative	Negative	Negative	Negative	Negative	Negative	Negative	Negative
472	R-02	H0445	Nasopharynx	Positive	Positive	Positive	Positive	Positive	N/A		S. aureus	Positive	IV	R	R	S	R	S	S	S	R	S	S	S	S	S	S	S	Yes	MRSA	Negative	Negative	Negative	Negative	Negative	Negative	Negative	Negative	Negative	Negative	Negative	Negative	Negative	Negative	Negative
473	R-020	H0446	Nasopharynx	Positive	Positive	Positive	Positive	Positive	N/A		S. aureus	Negative	I	R	R	S	R	S	S	R	S	S	S	S	S	S	S	S	Yes	MSSA	Negative	Negative	Negative	Negative	Negative	Negative	Negative	Negative	Negative	Negative	Negative	Negative	Negative	Negative	Negative
474	R-03	H0447	Nasopharynx	Positive	Positive	Positive	Positive	Positive	N/A		S. aureus	Negative		S	R	S	R	S	S	S	S	S	S	S	S	S	S	S	No	MSSA	Negative	Negative	Negative	Negative	Negative	Negative	Negative	Negative	Negative	Negative	Negative	Negative	Negative	Negative	Negative
475	R-030	H0448	Nasopharynx	Positive	Positive	Positive	Positive	Positive	N/A		S. aureus	Positive	I	R	R	R	R	R	S	R	R	S	S	S	S	S	S	S	Yes	MRSA	Negative	Negative	Negative	Negative	Negative	Negative	Negative	Negative	Negative	Negative	Negative	Negative	Negative	Negative	Negative
476	R-0300	H0449	Nasopharynx	Positive	Positive	Positive	Positive	Positive	N/A		S. aureus	Negative		S	R	S	R	S	S	S	S	S	S	S	S	S	S	S	No	MSSA	Negative	Negative	Positive	Negative	Negative	Positive	Negative	Negative	Negative	Negative	Negative	Negative	Negative	Positive	Negative
477	R-04	H0450	Nasopharynx	Positive	Positive	Positive	Positive	Positive	N/A		S. aureus	Negative		S	S	S	R	S	S	S	S	S	S	S	S	S	S	S	No	MSSA	Negative	Negative	Negative	Negative	Negative	Negative	Negative	Negative	Negative	Negative	Negative	Negative	Negative	Negative	Negative
478	R-040	H0451	Nasopharynx	Positive	Positive	Positive	Positive	Positive	N/A		S. aureus	Positive	IV	R	R	S	R	S	S	R	R	S	S	S	S	S	S	S	Yes	MRSA	Negative	Negative	Negative	Negative	Negative	Negative	Negative	Negative	Negative	Negative	Negative	Negative	Negative	Negative	Negative
479	R-05	H0452	Nasopharynx	Positive	Positive	Positive	Positive	Positive	N/A	S. aureus	S. aureus	Negative		S	R	S	S	S	S	S	S	S	S	S	S	S	S	S	No	MSSA	Negative	Negative	Negative	Negative	Negative	Negative	Negative	Negative	Negative	Negative	Negative	Negative	Negative	Negative	Negative
480	R-06	H0453	Nasopharynx	Positive	Positive	Positive	Positive	Positive	N/A		S. aureus	Negative		S	R	S	R	S	S	R	S	S	S	S	S	S	S	S	Yes	MSSA	Negative	Negative	Negative	Negative	Negative	Negative	Negative	Negative	Negative	Negative	Negative	Negative	Negative	Negative	Negative
481	R-07	H0454	Nasopharynx	Positive	Positive	Positive	Positive	Positive	N/A		S. aureus	Negative		S	R	S	S	S	S	S	S	S	I	S	S	S	S	S	No	MSSA	Negative	Negative	Negative	Negative	Negative	Negative	Negative	Negative	Negative	Negative	Negative	Negative	Negative	Negative	Negative
482	R-08	H0455	Nasopharynx	Positive	Positive	Positive	Positive	Positive	N/A		S. aureus	Negative		S	R	S	R	S	S	R	S	S	S	S	S	S	S	S	Yes	MSSA	Negative	Negative	Negative	Negative	Negative	Negative	Negative	Negative	Negative	Negative	Negative	Negative	Negative	Negative	Negative
483	R-09	H0456	Nasopharynx	Positive	Positive	Positive	Positive	Positive	N/A		S. aureus	Negative		S	R	I	R	S	S	S	S	S	S	S	S	S	S	S	No	MSSA	Negative	Negative	Negative	Negative	Negative	Positive	Negative	Negative	Negative	Negative	Negative	Negative	Negative	Negative	Negative
484	R-10	H0457	Nasopharynx	Positive	Positive	Positive	Positive	Positive	N/A		S. aureus	Positive	I	R	R	S	R	R	S	S	R	S	S	S	S	S	S	S	Yes	MRSA	Negative	Negative	Negative	Positive	Negative	Negative	Negative	Negative	Negative	Negative	Negative	Negative	Negative	Positive	Negative
485	R-11	H0458	Nasopharynx	Positive	Positive	Positive	Positive	Positive	N/A		S. aureus	Negative		S	S	S	S	S	S	S	S	S	S	S	S	S	S	S	No	MSSA	Negative	Negative	Negative	Positive	Negative	Negative	Negative	Negative	Negative	Negative	Negative	Negative	Negative	Positive	Negative
486	R-110	H0459	Nasopharynx	Positive	Positive	Positive	Positive	Positive	N/A		S. aureus	Negative		S	S	S	S	S	S	S	S	S	S	S	S	S	S	S	No	MSSA	Negative	Negative	Negative	Negative	Negative	Negative	Negative	Negative	Negative	Negative	Negative	Negative	Negative	Negative	Negative
487	R-12	H0460	Nasopharynx	Positive	Positive	Positive	Positive	Positive	N/A		S. aureus	Negative		S	R	S	S	S	S	S	S	S	S	S	S	S	S	S	No	MSSA	Negative	Negative	Negative	Negative	Negative	Negative	Negative	Negative	Negative	Negative	Negative	Negative	Negative	Negative	Negative
488	R-13	H0461	Nasopharynx	Positive	Positive	Positive	Positive	Positive	N/A		S. aureus	Negative		S	R	S	S	S	S	R	S	S	S	S	S	S	S	S	No	MSSA	Negative	Negative	Negative	Negative	Negative	Negative	Negative	Negative	Negative	Negative	Negative	Negative	Negative	Negative	Negative
489	R-14	H0462	Nasopharynx	Positive	Positive	Positive	Positive	Positive	N/A		S. aureus	Negative		S	R	S	R	S	S	S	S	S	S	S	S	S	S	S	No	MSSA	Negative	Negative	Negative	Negative	Negative	Negative	Negative	Negative	Negative	Negative	Negative	Negative	Negative	Negative	Negative
490	R-15	H0463	Nasopharynx	Positive	Positive	Positive	Positive	Positive	N/A		S. aureus	Negative		S	R	S	S	S	S	S	S	S	S	S	S	S	S	S	No	MSSA	Negative	Negative	Negative	Negative	Negative	Negative	Negative	Negative	Positive	Negative	Negative	Positive	Negative	Positive	Negative
491	R-16	H0464	Nasopharynx	Positive	Positive	Positive	Positive	Positive	N/A		S. aureus	Negative		S	S	S	S	S	S	S	S	S	S	S	S	S	S	S	No	MSSA	Negative	Negative	Negative	Negative	Negative	Negative	Negative	Negative	Negative	Negative	Negative	Negative	Negative	Positive	Negative
492	R-160	H0465	Nasopharynx	Positive	Positive	Positive	Positive	Positive	N/A		S. aureus	Negative		S	S	S	S	S	S	S	S	S	S	S	S	S	S	S	No	MSSA	Negative	Negative	Negative	Negative	Negative	Negative	Negative	Negative	Negative	Negative	Negative	Negative	Negative	Negative	Negative
493	R-17	H0466	Nasopharynx	Positive	Positive	Positive	Positive	Positive	N/A		S. aureus	Positive	II	R	R	R	R	S	S	I	S	S	S	S	S	S	S	S	Yes	MRSA	Negative	Negative	Negative	Negative	Negative	Positive	Negative	Negative	Negative	Negative	Negative	Negative	Negative	Negative	Negative
494	R-18	H0467	Nasopharynx	Positive	Positive	Positive	Positive	Positive	N/A		S. aureus	Positive	IV	R	R	S	S	S	S	S	R	S	S	S	S	S	S	S	Yes	MRSA	Neagtive	Negative	Negative	Negative	Negative	Negative	Negative	Negative	Negative	Negative	Negative	Negative	Negative	Negative	Negative
495	R-180	H0468	Nasopharynx	Positive	Positive	Positive	Positive	Positive	N/A	S. aureus	S. aureus	Negative		S	S	S	S	S	S	S	S	S	S	S	S	S	S	S	No	MSSA	Negative	Negative	Positive	Negative	Negative	Negative	Negative	Negative	Negative	Negative	Negative	Negative	Negative	Positive	Negative
496	R-19	H0469	Nasopharynx	Positive	Positive	Positive	Positive	Positive	N/A		S. aureus	Negative		S	R	R	R	S	S	R	S	S	S	S	S	S	S	S	Yes	MSSA	Negative	Negative	Negative	Negative	Positive	Negative	Negative	Negative	Negative	Negative	Negative	Negative	Negative	Positive	Negative
497	R-190	H0470	Nasopharynx	Positive	Positive	Positive	Positive	Positive	N/A	S. aureus	S. aureus	Negative		S	R	S	S	S	S	S	I	S	S	S	S	S	S	S	No	MSSA	Negative	Negative	Negative	Negative	Negative	Negative	Negative	Negative	Negative	Negative	Negative	Negative	Negative	Negative	Negative
498	R-20	H0471	Nasopharynx	Positive	Positive	Positive	Positive	Positive	N/A		S. aureus	Positive	IV	R	R	I	R	S	S	R	S	S	S	S	S	S	S	S	Yes	MRSA	Negative	Negative	Negative	Negative	Negative	Negative	Negative	Negative	Negative	Negative	Negative	Negative	Negative	Negative	Negative
499	R-200	H0472	Nasopharynx	Positive	Positive	Positive	Positive	Positive	N/A		S. aureus	Negative		S	R	S	S	S	S	S	S	S	S	S	S	S	S	S	No	MSSA	Negative	Negative	Negative	Negative	Negative	Negative	Negative	Positive	Negative	Positive	Negative	Positive	Negative	Positive	Negative
500	R21-1	H0473	Nasopharynx	Positive	Positive	Positive	Positive	Positive	N/A		S. aureus	Negative		S	R	S	R	S	R	S	S	S	S	S	S	S	S	S	Yes	MSSA	Negative	Negative	Positive	Negative	Negative	Negative	Negative	Positive	Positive	Positive	Negative	Positive	Negative	Positive	Negative
501	R21-2		Nasopharynx	Positive	Positive	Positive	Negative	Positive	Negative	S. kloosii	S. kloosii	Positive	III	R	R	R	R	R	S	R	S	S	R	S	S	S	S	S	Yes	MRS	Negative	Negative	Negative	Negative	Negative	Negative	Negative	Negative	Negative	Negative	Negative	Positive	Negative	Positive	Negative
502	R-22A	H0474	Nasopharynx	Positive	Positive	Positive	Positive	Positive	N/A		S. aureus	Positive	IV	R	R	S	S	S	S	S	S	S	S	S	S	S	S	S	No	MRSA	Negative	Negative	Negative	Negative	Negative	Negative	Negative	Negative	Negative	Negative	Negative	Negative	Negative	Negative	Negative
503	R-220	H0475	Nasopharynx	Positive	Positive	Positive	Positive	Positive	N/A		S. aureus	Negative		S	R	S	R	S	S	R	S	S	S	S	S	S	S	S	Yes	MSSA	Positive	Negative	Negative	Negative	Negative	Negative	Negative	Negative	Negative	Negative	Negative	Positive	Negative	Positive	Negative
504	R23	H0476	Nasopharynx	Positive	Positive	Positive	Negative	N/A	Negative	S. xylosus	S. xylosus	Positive	IV	R	R	R	R	R	S	I	R	S	R	S	S	S	S	S	Yes	MRS	Negative	Negative	Negative	Negative	Negative	Negative	Negative	Negative	Negative	Negative	Negative	Negative	Negative	Negative	Negative
505	R-25	H0477	Nasopharynx	Positive	Positive	Positive	Positive	Positive	N/A		S. aureus	Negative		S	R	S	S	S	S	S	S	S	S	S	S	S	S	S	No	MSSA	Negative	Negative	Positive	Negative	Negative	Positive	Negative	Positive	Negative	Negative	Negative	Negative	Negative	Positive	Negative
506	R-26A	H0478	Nasopharynx	Positive	Positive	Positive	Positive	Positive	N/A		S. aureus	Positive	I	R	R	S	R	R	S	S	R	S	S	S	S	S	S	S	Yes	MRSA	Negative	Negative	Negative	Negative	Negative	Negative	Negative	Negative	Negative	Negative	Negative	Negative	Negative	Negative	Negative
507	R-26B	H0479	Nasopharynx	Positive	Positive	Positive	Positive	Positive	N/A		S. aureus	Negative		S	R	S	S	S	S	S	S	S	S	S	S	S	S	S	No	MSSA	Negative	Negative	Negative	Negative	Negative	Negative	Negative	Negative	Negative	Negative	Negative	Negative	Negative	Positive	Negative
508	R-27	H0480	Nasopharynx	Positive	Positive	Positive	Positive	Positive	N/A		S. aureus	Negative		S	R	S	S	S	S	S	S	S	S	S	S	S	S	S	No	MSSA	Negative	Negative	Negative	Positive	Negative	Negative	Negative	Negative	Negative	Negative	Negative	Positive	Negative	Positive	Negative
509	3189	H0481	Nasopharynx	Positive	Positive	Positive	Negative	N/A	N/A	S. pasteuri	S. pasteuri	Positive	I	R	R	R	R	R	S	I	R	S	R	S	S	S	S	S	Yes	MRS	Negative	Negative	Negative	Positive	Negative	Negative	Negative	Negative	Negative	Negative	Negative	Positive	Negative	Positive	Negative
510	R-28D	H0481	Nasopharynx	Positive	Positive	Positive	Positive	Positive	N/A		S. aureus	Negative		S	R	S	S	S	S	S	S	S	S	S	S	S	S	S	No	MSSA	Positive	Negative	Negative	Negative	Negative	Positive	Negative	Negative	Negative	Negative	Positive	Negative	Negative	Positive	Negative
511	R-716	H0482	Nasopharynx	Positive	Positive	Positive	Positive	Positive	N/A		S. aureus	Negative		S	S	S	S	S	S	S	S	S	S	S	S	S	S	S	No	MSSA	Negative	Negative	Negative	Negative	Negative	Negative	Negative	Negative	Negative	Negative	Positive	Positive	Negative	Negative	Negative
512	3190	H0481	Nasopharynx	Positive	Positive	Positive	Negative	N/A	N/A	S. pasteuri	S. pasteuri	Positive	I	R	R	R	R	R	S	I	R	S	R	S	S	S	S	S	Yes	MRS	Negative	Negative	Negative	Positive	Negative	Negative	Negative	Negative	Negative	Negative	Negative	Positive	Negative	Positive	Negative
513	W374	H0483	Nasopharynx	Positive	Positive	Positive	Positive	Positive	N/A		S. aureus	Negative		S	R	S	R	S	S	S	S	S	S	S	S	S	S	S	No	MSSA	Negative	Negative	Negative	Negative	Negative	Negative	Negative	Negative	Negative	Negative	Negative	Negative	Negative	Negative	Negative
Total positive or resistant (%) of 513 Staphylococci	n=513 (isolates)	n=485 (of 764 children screened)										122 (23.8)		122 (23.8)	464 (90.4)	100 (19.5)	127 (24.8)	79 (15.4)	6 (1.2)	43 (8.4)	40 (7.8)	1 (0.19)	11 (2.1)	4 (0.78)	0	0	0	0	104 (20.3)		20 (3.9)	6 (1.2)	19 (3.7)	33 (6.5)	7 (1.4)	23 (4.5)	0	32 (6)	6 (1.2)	23 (4.5)	50 (9.8)	102 (19.9)	0	162 (31.6)	4 (0.8)
# isolates = 513		# children with staphylococci = 485 (of 764 sampled)			# childern with co-colonization = 24
		N/A:
		NT:
		S:
		I:
		R:

## Sheet: IMHDSS+Mulago Hospital
	MULAGO HOSPITAL / KAMPALA CITY																															IGANGA-MAYUGE HEALTH & DEMOGRAPHIC SURVEY SITE (IMHDSS)
					Drug susceptibility testing										Virulence & antimicrobial resistance genetic determinants																				Drug susceptibility testing										Virulence & antimicrobial resistance genetic determinants
#	Isolate number	Source	Ward	Species	Oxacillin/cefoxitin	Penicillin	Tetracyclin	SXT	Erythromycin	Chloramphenicol	Gentamicin	Vancomycin	Methicillin resistance	MDR	mecA	vanA	vanB	aac(6')-Ie-aph(2'')-Ia	ant(4')-Ia	aph(3')-IIIa	PVL	icaA&D	sea	tst1	sdrE	bhp	hla	hlb	hld	hlg	#	Isolate number	Source	Species	Cefoxitin	Penicillin	Tetracyclin	SXT	Erythromycin	Chloramphenicol	Gentamicin	Vancomycin	MDR	Methicillin resistance	mecA	vanA	vanB	aac(6')-Ie-aph(2'')-Ia	ant(4')-Ia
1	270	Patient	2C	S. aureus	R	R	R	R	S	S	R	S	MRSA	Yes	Positive	Negative	Negative	Negative	Negative	Negative	Positive	Negative	Positive	Negative	Positive	Negative	Positive	Negative	Positive	Negative	1	W472	Nasopharynx	S. aureus	S	R	S	S	S	S	S	S	No	MSSA	Negative	Negative	Negative	Negative	Negative
2	2642	HCW	2C	S. aureus	R	R	R	R	S	S	S	S	MRSA	Yes	Positive	Positive	Positive	Positive	Positive	Positive	Positive	Positive	Positive	Negative	Positive	Negative	Positive	Negative	Positive	Negative	2	K37A1	Nasopharynx	S. aureus	S	R	S	S	S	I	S	S	No	MSSA	Negative	Negative	Negative	Negative	Negative
3	2621	Hospital environment	2C	S. aureus	R	R	S	R	R	R	S	S	MRSA	Yes	Positive	Negative	Negative	Positive	Negative	Positive	Positive	Positive	Positive	Negative	Positive	Negative	Positive	Negative	Positive	Negative	3	K315-1	Nasopharynx	S. aureus	S	R	S	S	S	S	S	S	No	MSSA	Negative	Negative	Negative	Negative	Negative
4	240	Hospital environment	3B	S. aureus	R	R	S	R	S	S	S	S	MRSA	No	Positive	Negative	Negative	Positive	Positive	Negative	Positive	Positive	Positive	Negative	Positive	Negative	Positive	Negative	Positive	Positive	4	K312-1	Nasopharynx	S. aureus	R	R	R	S	R	S	S	S	Yes	MRSA	Positive	Negative	Positive	Negative	Negative
5	2961	HCW	3D	S. aureus	R	R	S	S	S	S	S	S	MRSA	No	Positive	Negative	Negative	Positive	Negative	Negative	Positive	Positive	Positive	Negative	Positive	Negative	Positive	Negative	Positive	Negative	5	K9921	Nasopharynx	S. aureus	S	R	R	R	R	S	R	S	Yes	MSSA	Negative	Negative	Negative	Negative	Positive
6	2451	Hospital environment	2C	S. aureus	R	R	R	R	S	R	I	S	MRSA	Yes	Positive	Negative	Negative	Positive	Negative	Negative	Positive	Positive	Positive	Negative	Positive	Negative	Positive	Negative	Positive	Negative	6	K9412	Nasopharynx	S. aureus	S	R	S	S	S	S	S	S	No	MSSA	Negative	Negative	Negative	Negative	Negative
7	2371	Hospital environment	3B	S. aureus	R	R	S	R	R	R	I	S	MRSA	Yes	Positive	Negative	Negative	Positive	Negative	Positive	Positive	Positive	Positive	Negative	Positive	Negative	Positive	Negative	Positive	Negative	7	K938-2	Nasopharynx	S. aureus	S	S	S	S	S	S	S	S	No	MSSA	Negative	Negative	Negative	Negative	Negative
8	2411	Patient	3B	S. aureus	R	R	R	R	S	S	S	S	MRSA	Yes	Positive	Negative	Negative	Positive	Positive	Negative	Positive	Positive	Positive	Negative	Positive	Negative	Positive	Negative	Positive	Positive	8	K931-1	Nasopharynx	S. aureus	S	R	S	R	S	S	S	S	No	MSSA	Negative	Negative	Negative	Negative	Negative
9	2892	Hospital environment	2C	S. aureus	R	R	S	R	R	S	S	S	MRSA	Yes	Positive	Negative	Negative	Positive	Negative	Positive	Positive	Positive	Positive	Negative	Positive	Negative	Positive	Negative	Positive	Negative	9	K914	Nasopharynx	S. aureus	R	R	R	R	R	S	S	S	Yes	MRSA	Positive	Negative	Positive	Negative	Negative
10	2822	Hospital environment	2C	S. aureus	R	R	R	S	S	S	S	S	MRSA	No	Positive	Negative	Negative	Positive	Negative	Negative	Positive	Positive	Positive	Negative	Positive	Negative	Positive	Negative	Positive	Positive	10	K907	Nasopharynx	S. aureus	S	R	S	S	R	S	R	S	Yes	MSSA	Negative	Negative	Negative	Negative	Negative
11	2621	Hospital environment	2C	S. aureus	R	R	S	R	R	R	S	S	MRSA	Yes	Positive	Negative	Negative	Positive	Negative	Negative	Positive	Positive	Positive	Negative	Positive	Negative	Positive	Negative	Positive	Negative	11	K741	Nasopharynx	S. aureus	S	R	S	S	S	S	S	S	No	MSSA	Negative	Negative	Negative	Negative	Negative
12	300	Patient	3D	S. aureus	R	R	S	R	S	S	S	S	MRSA	No	Positive	Negative	Negative	Positive	Negative	Positive	Positive	Positive	Positive	Negative	Positive	Negative	Positive	Negative	Positive	Negative	12	K677	Nasopharynx	S. aureus	R	R	R	R	S	S	S	S	Yes	MRSA	Positive	Negative	Negative	Negative	Negative
13	2671	Hospital environment	2C	S. aureus	R	R	I	S	S	S	S	S	MRSA	No	Positive	Negative	Negative	Positive	Positive	Negative	Positive	Positive	Positive	Negative	Positive	Negative	Positive	Negative	Positive	Positive	13	K662	Nasopharynx	S. aureus	R	R	R	R	S	S	S	S	Yes	MRSA	Positive	Negative	Negative	Negative	Positive
14	2881	Hospital environment	2C	S. aureus	R	R	R	S	S	R	S	S	MRSA	Yes	Positive	Negative	Negative	Positive	Negative	Negative	Positive	Positive	Positive	Positive	Positive	Negative	Positive	Negative	Positive	Positive	14	K657	Nasopharynx	S. aureus	S	R	S	S	S	S	S	S	No	MSSA	Negative	Negative	Negative	Negative	Negative
15	2942	HCW	3D	S. aureus	R	R	S	S	S	S	S	S	MRSA	No	Positive	Negative	Negative	Positive	Positive	Negative	Positive	Positive	Positive	Negative	Positive	Negative	Positive	Negative	Positive	Negative	15	K642	Nasopharynx	S. aureus	R	R	R	S	R	S	S	S	Yes	MRSA	Positive	Negative	Negative	Positive	Negative
16	2532	HCW	3B	S. aureus	R	R	R	R	R	S	R	S	MRSA	Yes	Positive	Negative	Negative	Positive	Negative	Negative	Negative	Positive	Positive	Negative	Positive	Negative	Positive	Negative	Positive	Positive	16	K639	Nasopharynx	S. aureus	S	R	S	S	S	S	S	S	No	MSSA	Negative	Negative	Negative	Negative	Negative
17	1922	Patient	3B	S. aureus	R	R	R	R	R	S	S	S	MRSA	Yes	Positive	Positive	Positive	Positive	Negative	Negative	Positive	Positive	Positive	Negative	Positive	Positive	Positive	Negative	Positive	Positive	17	K692	Nasopharynx	S. aureus	S	R	S	S	S	S	S	S	No	MSSA	Negative	Negative	Negative	Negative	Negative
18	2291	HCW	3B	S. aureus	R	R	R	R	S	S	S	S	MRSA	Yes	Positive	Negative	Negative	Positive	Negative	Positive	Positive	Positive	Positive	Negative	Positive	Negative	Positive	Negative	Positive	Positive	18	K544	Nasopharynx	S. aureus	R	R	S	S	S	S	S	S	No	MRSA	Positive	Positive	Negative	Negative	Negative
19	2731	HCW	2C	S. aureus	R	R	R	R	S	S	S	S	MRSA	Yes	Positive	Negative	Negative	Positive	Positive	Positive	Positive	Positive	Positive	Negative	Positive	Negative	Positive	Negative	Positive	Positive	19	K526	Nasopharynx	S. aureus	R	R	R	R	S	S	S	S	Yes	MRSA	Positive	Positive	Negative	Negative	Negative
20	3128	HCW	2C	S. aureus	S	R	S	R	S	S	R	S	MSSA	Yes	Negative	Negative	Negative	Positive	Negative	Negative	Positive	Positive	Positive	Negative	Positive	Negative	Positive	Negative	Positive	Positive	20	K525	Nasopharynx	S. aureus	R	R	S	S	S	S	S	S	No	MRSA	Positive	Negative	Negative	Negative	Negative
21	222	Patient	3B	S. aureus	R	R	R	R	R	R	R	S	MRSA	Yes	Positive	Negative	Negative	Negative	Negative	Negative	Negative	Positive	Negative	Negative	Positive	Negative	Positive	Negative	Positive	Positive	21	K503	Nasopharynx	S. aureus	S	R	S	S	S	S	S	S	No	MSSA	Negative	Negative	Negative	Negative	Negative
22	2362	Hospital environment	3B	S. aureus	R	R	R	R	S	S	S	S	MRSA	Yes	Positive	Negative	Negative	Positive	Negative	Negative	Negative	Positive	Positive	Negative	Positive	Negative	Positive	Negative	Positive	Positive	22	K460	Nasopharynx	S. aureus	R	R	R	R	R	S	R	S	Yes	MRSA	Positive	Negative	Negative	Negative	Negative
23	2754	Patient	2C	S. aureus	R	R	R	S	S	S	S	S	MRSA	No	Positive	Negative	Negative	Negative	Negative	Positive	Positive	Positive	Positive	Negative	Positive	Negative	Positive	Negative	Positive	Negative	23	K459	Nasopharynx	S. aureus	R	R	R	S	R	S	S	S	Yes	MRSA	Positive	Negative	Negative	Negative	Negative
24	2931	Hospital environment	3D	S. aureus	R	R	R	R	R	S	S	S	MRSA	Yes	Positive	Negative	Negative	Positive	Negative	Negative	Positive	Positive	Positive	Negative	Positive	Negative	Positive	Negative	Positive	Positive	24	K439	Nasopharynx	S. aureus	R	R	R	S	S	S	S	S	Yes	MRSA	Positive	Negative	Negative	Negative	Positive
25	2921	Hospital environment	3D	S. aureus	R	R	R	R	R	S	S	S	MRSA	Yes	Positive	Negative	Negative	Negative	Negative	Positive	Positive	Positive	Positive	Negative	Negative	Negative	Positive	Negative	Positive	Negative	25	K429	Nasopharynx	S. aureus	S	R	S	S	S	S	S	S	No	MSSA	Negative	Negative	Negative	Negative	Negative
26	2292	HCW	3B	S. aureus	R	R	R	R	S	S	S	S	MRSA	Yes	Positive	Negative	Negative	Negative	Negative	Negative	Negative	Positive	Positive	Negative	Positive	Negative	Positive	Negative	Positive	Positive	26	K426	Nasopharynx	S. aureus	S	R	S	S	S	S	S	S	No	MSSA	Negative	Negative	Negative	Negative	Negative
27	2721	HCW	2C	S. aureus	R	R	R	R	S	S	S	S	MRSA	Yes	Positive	Negative	Negative	Negative	Negative	Negative	Negative	Positive	Positive	Negative	Positive	Negative	Positive	Negative	Positive	Negative	27	K4221	Nasopharynx	S. aureus	R	R	R	R	R	S	S	S	Yes	MRSA	Negative	Negative	Negative	Negative	Negative
28	2712	Patient	2C	S. aureus	R	R	R	R	R	S	S	S	MRSA	Yes	Positive	Negative	Negative	Negative	Negative	Positive	Negative	Positive	Negative	Positive	Positive	Negative	Positive	Negative	Positive	Positive	28	K418-1	Nasopharynx	S. aureus	S	R	R	S	S	S	S	S	No	MSSA	Negative	Negative	Negative	Negative	Negative
29	2741	Patient	2C	S. aureus	R	R	S	R	S	I	S	S	MRSA	No	Positive	Negative	Negative	Negative	Negative	Negative	Negative	Negative	Negative	Positive	Negative	Negative	Positive	Negative	Positive	Positive	29	K539	Nasopharynx	S. aureus	S	R	S	S	S	S	S	S	No	MSSA	Negative	Negative	Negative	Negative	Negative
30	2871	Hospital environment	2C	S. aureus	R	R	R	S	S	S	S	S	MRSA	No	Positive	Negative	Negative	Negative	Negative	Negative	Positive	Positive	Positive	Negative	Negative	Negative	Positive	Negative	Positive	Positive	30	K3302	Nasopharynx	S. aureus	S	R	S	S	S	S	S	S	No	MSSA	Negative	Negative	Negative	Negative	Negative
31	2791	Hospital environment	2C	S. aureus	R	R	R	S	S	R	S	S	MRSA	Yes	Positive	Negative	Negative	Negative	Positive	Negative	Positive	Positive	Negative	Negative	Negative	Negative	Positive	Negative	Positive	Positive	31	K2821	Nasopharynx	S. aureus	R	R	R	S	R	S	R	S	Yes	MRSA	Positive	Negative	Negative	Negative	Negative
32	2412	Patient	3B	S. aureus	R	R	R	R	S	S	S	S	MRSA	Yes	Positive	Negative	Negative	Negative	Negative	Negative	Negative	Positive	Positive	Negative	Positive	Negative	Positive	Negative	Positive	Negative	32	K277-1	Nasopharynx	S. aureus	S	R	I	R	R	S	S	S	Yes	MSSA	Negative	Negative	Negative	Negative	Negative
33	2982	HCW	3D	S. aureus	R	R	S	S	R	S	S	S	MRSA	No	Positive	Negative	Negative	Negative	Negative	Negative	Negative	Negative	Negative	Negative	Negative	Negative	Positive	Negative	Positive	Negative	33	K261	Nasopharynx	S. aureus	R	R	S	R	S	S	S	S	No	MRSA	Positive	Negative	Negative	Negative	Negative
34	2952	HCW	3D	S. aureus	R	R	S	S	S	S	S	S	MRSA	No	Positive	Negative	Negative	Positive	Negative	Positive	Negative	Positive	Positive	Negative	Positive	Negative	Positive	Negative	Positive	Positive	34	K2401	Nasopharynx	S. aureus	R	R	R	R	R	S	S	S	Yes	MRSA	Positive	Negative	Negative	Negative	Negative
35	2751	Patient	2C	S. aureus	R	R	R	S	S	S	R	S	MRSA	Yes	Positive	Negative	Negative	Negative	Positive	Negative	Positive	Positive	Positive	Positive	Positive	Negative	Positive	Negative	Positive	Positive	35	K229	Nasopharynx	S. aureus	S	R	R	S	S	S	S	S	No	MSSA	Negative	Negative	Negative	Negative	Negative
36	2886	Hospital environment	2C	S. aureus	R	R	S	R	S	I	S	S	MRSA	No	Positive	Negative	Negative	Negative	Negative	Negative	Negative	Positive	Negative	Negative	Negative	Negative	Positive	Negative	Positive	Positive	36	K225	Nasopharynx	S. aureus	S	R	S	S	S	S	S	S	No	MSSA	Negative	Negative	Negative	Negative	Negative
37	2722	HCW	2C	S. aureus	R	R	R	R	S	S	S	S	MRSA	Yes	Positive	Negative	Negative	Negative	Negative	Negative	Negative	Positive	Positive	Negative	Positive	Negative	Positive	Negative	Positive	Positive	37	K163-1	Nasopharynx	S. aureus	S	R	R	R	R	R	S	S	Yes	MSSA	Negative	Negative	Negative	Negative	Negative
38	2953	HCW	3D	S. aureus	R	R	R	S	S	S	S	S	MRSA	No	Positive	Negative	Negative	Negative	Negative	Negative	Positive	Positive	Negative	Negative	Negative	Negative	Positive	Negative	Positive	Positive	38	K1143	Nasopharynx	S. aureus	R	R	S	R	S	S	S	S	No	MRSA	Positive	Negative	Positive	Negative	Negative
39	2743	Patient	2C	S. aureus	R	R	R	R	R	R	R	S	MRSA	Yes	Positive	Negative	Negative	Positive	Negative	Positive	Positive	Positive	Positive	Negative	Positive	Negative	Positive	Negative	Positive	Negative	39	K1137	Nasopharynx	S. aureus	S	R	S	S	S	S	S	S	No	MSSA	Negative	Negative	Negative	Negative	Negative
40	2632	Patient	2C	S. aureus	R	R	R	S	S	S	R	S	MRSA	Yes	Positive	Negative	Negative	Positive	Positive	Positive	Positive	Positive	Positive	Negative	Positive	Negative	Positive	Negative	Positive	Positive	40	K1131	Nasopharynx	S. aureus	R	R	R	R	R	S	S	S	Yes	MRSA	Positive	Negative	Negative	Negative	Negative
41	2752	Patient	2C	S. aureus	R	R	R	S	S	S	S	S	MRSA	No	Positive	Negative	Negative	Positive	Positive	Positive	Positive	Positive	Positive	Negative	Positive	Negative	Positive	Negative	Positive	Positive	41	K1127	Nasopharynx	S. aureus	R	R	S	S	S	S	S	S	No	MRSA	Positive	Negative	Negative	Negative	Positive
42	M1	Catheter	ICU	S. epidermidis	S	R	S	S	R	S	R	S	MSSE	No	Negative	Negative	Negative	Negative	Negative	Positive	Negative	Positive	Negative	Negative	Negative	Negative	Negative	Negative	Positive	Negative	42	K1128	Nasopharynx	S. aureus	R	R	S	S	S	S	S	S	No	MRSA	Positive	Negative	Negative	Negative	Negative
43	M2	Blood	ICU	S. epidermidis	S	R	R	S	R	S	R	S	MSSE	Yes	Negative	Positive	Positive	Negative	Negative	Positive	Negative	Negative	Negative	Negative	Negative	Negative	Negative	Negative	Positive	Negative	43	K1113	Nasopharynx	S. aureus	R	R	S	S	S	S	R	S	No	MRSA	Positive	Negative	Negative	Negative	Negative
44	M3	Blood	ICU	S. epidermidis	S	R	R	R	R	S	S	S	MSSE	Yes	Negative	Negative	Negative	Positive	Positive	Positive	Negative	Positive	Negative	Negative	Negative	Negative	Negative	Negative	Positive	Negative	44	K1092	Nasopharynx	S. aureus	S	R	S	S	S	S	S	S	No	MSSA	Negative	Negative	Negative	Negative	Negative
45	M4	Blood	ICU	S. epidermidis	S	R	S	S	R	S	R	S	MSSE	Yes	Negative	Negative	Negative	Negative	Negative	Positive	Negative	Negative	Negative	Negative	Negative	Negative	Negative	Negative	Positive	Negative	45	K1077	Nasopharynx	S. aureus	R	R	S	R	S	S	R	S	Yes	MRSA	Positive	Negative	Negative	Negative	Negative
46	M5	Blood	ICU	S. epidermidis	S	R	R	S	S	S	S	S	MSSE	No	Negative	Negative	Negative	Negative	Negative	Positive	Negative	Negative	Negative	Negative	Negative	Negative	Negative	Negative	Positive	Negative	46	K1064	Nasopharynx	S. aureus	S	R	I	R	R	S	S	S	Yes	MSSA	Negative	Negative	Negative	Negative	Negative
47	M6	Catheter	ICU	S. epidermidis	S	R	S	R	S	S	S	S	MSSE	No	Negative	Negative	Negative	Negative	Negative	Positive	Negative	Positive	Negative	Negative	Negative	Negative	Negative	Negative	Positive	Negative	47	K1057	Nasopharynx	S. aureus	R	R	R	S	S	R	R	S	Yes	MRSA	Negative	Negative	Negative	Negative	Negative
48	M7	Catheter	ICU	S. epidermidis	S	R	R	S	R	S	S	S	MSSE	Yes	Negative	Negative	Negative	Negative	Negative	Positive	Negative	Positive	Negative	Negative	Negative	Negative	Positive	Negative	Positive	Negative	48	K1048	Nasopharynx	S. aureus	R	R	S	S	S	S	S	S	No	MSSA	Negative	Negative	Negative	Negative	Negative
49	M8	Catheter	ICU	S. epidermidis	R	R	R	R	R	S	R	S	MRSE	Yes	Positive	Negative	Negative	Negative	Negative	Positive	Negative	Positive	Negative	Positive	Negative	Negative	Positive	Negative	Positive	Negative	49	K1036	Nasopharynx	S. aureus	R	R	S	R	S	S	S	S	No	MRSA	Positive	Negative	Negative	Negative	Negative
50	M9	Wound	ICU	S. epidermidis	S	R	R	S	R	S	R	S	MSSE	Yes	Negative	Negative	Negative	Positive	Negative	Positive	Negative	Negative	Negative	Negative	Negative	Negative	Positive	Negative	Positive	Negative	50	K1002	Nasopharynx	S. aureus	S	R	R	S	R	S	S	S	Yes	MSSA	Negative	Negative	Negative	Negative	Negative
51	M10	Catheter	ICU	S. epidermidis	S	R	R	R	S	S	R	S	MSSE	Yes	Negative	Negative	Negative	Negative	Negative	Positive	Negative	Negative	Negative	Negative	Negative	Negative	Negative	Negative	Positive	Negative	51	K1000	Nasopharynx	S. aureus	S	R	R	R	R	S	R	S	Yes	MSSA	Negative	Negative	Negative	Negative	Negative
52	M11	Wound	ICU	S. epidermidis	R	R	R	R	R	S	R	S	MRSE	Yes	Positive	Negative	Negative	Negative	Negative	Positive	Negative	Positive	Negative	Negative	Negative	Negative	Negative	Negative	Positive	Negative	52	K011	Nasopharynx	S. aureus	S	R	S	R	S	S	R	S	Yes	MSSA	Negative	Negative	Negative	Postive	Negative
53	M12	Blood	ICU	S. epidermidis	S	R	R	R	R	S	R	S	MSSE	Yes	Negative	Negative	Negative	Positive	Negative	Positive	Negative	Positive	Negative	Negative	Negative	Negative	Negative	Negative	Positive	Negative	53	5110	Nasopharynx	S. aureus	S	R	S	R	S	S	S	S	No	MSSA	Negative	Negative	Negative	Positive	Negative
54	M13	Catheter	ICU	S. epidermidis	S	R	S	R	R	R	R	S	MSSE	Yes	Negative	Negative	Negative	Negative	Positive	Positive	Negative	Positive	Negative	Negative	Positive	Negative	Negative	Negative	Positive	Negative	54	115	Nasopharynx	S. aureus	S	R	S	S	S	S	R	S	No	MSSA	Negative	Negative	Negative	Negative	Negative
55	M14	Blood	ICU	S. epidermidis	S	R	R	R	S	S	R	S	MSSE	Yes	Negative	Negative	Negative	Negative	Negative	Positive	Negative	Negative	Negative	Negative	Negative	Negative	Negative	Negative	Positive	Negative	55	K52	Nasopharynx	S. aureus	S	R	S	R	R	S	S	S	Yes	MSSA	Negative	Negative	Negative	Negative	Negative
56	M15	Catheter	ICU	S. epidermidis	S	R	S	S	S	S	R	S	MSSE	No	Negative	Negative	Negative	Positive	Negative	Positive	Negative	Positive	Negative	Negative	Positive	Negative	Negative	Negative	Positive	Negative	56	72	Nasopharynx	S. aureus	S	R	S	S	R	S	S	S	No	MSSA	Negative	Negative	Negative	Negative	Negative
57	M16	Blood	ICU	S. epidermidis	S	R	S	S	S	S	R	S	MSSE	No	Negative	Positive	Positive	Negative	Negative	Negative	Negative	Positive	Negative	Negative	Negative	Negative	Positive	Negative	Positive	Negative	57	124	Nasopharynx	S. aureus	R	R	S	S	S	S	S	S	No	MRSA	Positive	Negative	Negative	Negative	Negative
58	M17	Blood	ICU	S. epidermidis	S	R	S	R	S	S	R	S	MSSE	Yes	Negative	Negative	Negative	Negative	Negative	Positive	Negative	Positive	Positive	Negative	Negative	Negative	Negative	Negative	Positive	Negative	58	128	Nasopharynx	S. aureus	S	R	S	S	S	S	S	S	No	MSSA	Negative	Negative	Negative	Negative	Positive
59	M18	Pus	ICU	S. epidermidis	S	R	S	R	S	S	R	S	MSSE	Yes	Negative	Negative	Negative	Positive	Negative	Positive	Negative	Positive	Negative	Negative	Negative	Negative	Negative	Negative	Positive	Negative	59	136	Nasopharynx	S. aureus	S	R	R	S	S	S	S	S	No	MSSA	Negative	Negative	Negative	Negative	Negative
60	M19	Pleural aspirate	ICU	S. epidermidis	S	R	S	R	S	S	R	S	MSSE	Yes	Negative	Negative	Negative	Negative	Negative	Positive	Negative	Positive	Negative	Negative	Negative	Negative	Negative	Negative	Positive	Negative	60	K142-1	Nasopharynx	S. aureus	S	R	S	S	S	S	S	S	No	MSSA	Negative	Negative	Negative	Negative	Negative
61	M20	Catheter	ICU	S. epidermidis	S	R	S	R	R	R	R	S	MSSE	Yes	Negative	Negative	Negative	Negative	Negative	Positive	Negative	Positive	Negative	Negative	Negative	Negative	Negative	Negative	Positive	Negative	61	K923-2	Nasopharynx	S. aureus	S	R	S	R	R	S	R	S	Yes	MSSA	Negative	Negative	Negative	Negative	Negative
62	M21	Catheter	ICU	S. epidermidis	S	R	S	R	S	S	R	S	MSSE	Yes	Negative	Negative	Negative	Negative	Negative	Positive	Negative	Negative	Negative	Negative	Negative	Positive	Negative	Negative	Positive	Negative	62	K920	Nasopharynx	S. aureus	S	S	S	S	S	S	S	S	No	MSSA	Negative	Negative	Negative	Negative	Negative
63	M22	Catheter	ICU	S. epidermidis	S	S	S	S	R	R	R	S	MSSE	Yes	Negative	Negative	Negative	Positive	Negative	Positive	Negative	Positive	Negative	Negative	Negative	Negative	Negative	Negative	Positive	Negative	63	K901-1	Nasopharynx	S. aureus	S	S	S	S	S	S	S	S	No	MSSA	Negative	Negative	Negative	Negative	Negative
64	M23	Bronchial aspirate	ICU	S. epidermidis	S	R	S	R	S	S	S	S	MSSE	No	Negative	Negative	Negative	Negative	Positive	Positive	Negative	Positive	Negative	Negative	Negative	Negative	Negative	Negative	Positive	Negative	64	K753	Nasopharynx	S. aureus	S	R	R	R	S	S	S	S	Yes	MSSA	Negative	Positive	Negative	Negative	Negative
65	M24	Wound	ICU	S. epidermidis	S	R	S	S	R	R	R	S	MSSE	Yes	Negative	Negative	Negative	Negative	Negative	Positive	Negative	Positive	Negative	Negative	Negative	Negative	Negative	Negative	Positive	Negative	65	160	Nasopharynx	S. aureus	S	R	R	R	S	S	S	S	Yes	MSSA	Negative	Negative	Negative	Negative	Negative
66	M25	Pus	ICU	S. epidermidis	S	R	R	S	R	S	R	S	MSSE	Yes	Negative	Negative	Negative	Positive	Negative	Positive	Negative	Positive	Negative	Negative	Negative	Negative	Negative	Negative	Positive	Negative	66	182	Nasopharynx	S. aureus	S	R	S	S	S	R	S	S	No	MSSA	Negative	Negative	Negative	Negative	Negative
67	M26	Catheter	ICU	S. epidermidis	S	R	S	R	R	S	R	S	MSSE	Yes	Negative	Negative	Negative	Negative	Negative	Negative	Negative	Negative	Negative	Negative	Negative	Negative	Negative	Negative	Positive	Negative	67	213	Nasopharynx	S. aureus	S	R	S	S	S	S	S	S	No	MSSA	Negative	Negative	Negative	Positive	Negative
68	M27	Catheter	ICU	S. epidermidis	S	R	S	S	R	R	R	S	MSSE	Yes	Negative	Negative	Negative	Negative	Negative	Positive	Negative	Positive	Negative	Negative	Negative	Positive	Negative	Negative	Positive	Negative	68	353	Nasopharynx	S. aureus	S	S	S	R	S	S	S	S	No	MSSA	Negative	Negative	Negative	Negative	Negative
69	M28	Catheter	ICU	S. epidermidis	S	R	S	S	R	S	R	S	MSSE	Yes	Negative	Negative	Negative	Negative	Negative	Positive	Negative	Positive	Negative	Negative	Negative	Positive	Positive	Negative	Positive	Negative	69	993	Nasopharynx	S. aureus	S	R	S	S	S	S	S	S	No	MSSA	Negative	Negative	Negative	Negative	Negative
70	M29	Blood	ICU	S. epidermidis	S	R	S	S	R	S	R	S	MSSE	Yes	Negative	Negative	Positive	Positive	Negative	Positive	Negative	Positive	Negative	Positive	Negative	Negative	Negative	Negative	Positive	Negative	70	1243	Nasopharynx	S. aureus	S	R	S	S	S	S	S	S	No	MSSA	Negative	Negative	Negative	Negative	Negative
71	M30	Catheter	ICU	S. epidermidis	R	R	R	R	R	S	R	S	MRSE	Yes	Positive	Positive	Negative	Negative	Negative	Positive	Negative	Positive	Negative	Negative	Negative	Negative	Negative	Negative	Positive	Negative	71	1320	Nasopharynx	S. aureus	S	R	S	R	S	S	S	S	No	MSSA	Negative	Negative	Negative	Negative	Negative
72					40; 97.6% (S. aureus)								40; 97.6% (S. aureus)	27; 65.9% (S. aureus)	40; 97.6% (S. aureus)	02; 4.9% (S. aureus)	02; 4.9% (S. aureus)	25; 61% (S. aureus)	10; 24.4% (S. aureus)	14; 34.1% (S. aureus)	29; 70.7% (S. aureus)	38; 92.7% (S. aureus)	34; 82.9% (S. aureus)	04; 9.8% (S. aureus)	34; 82.9% (S. aureus)	01; 2.4% (S. aureus)	41; 100% (S. aureus)	0	41; 100% (S. aureus)	25; 61% (S. aureus)	72	1322	Nasopharynx	S. aureus	R	R	S	R	S	S	R	S	No	MRSA	Positive	Positive	Negative	Negative	Negative
73					03; 10% (S. epidermidis)								03; 10% (S. epidermidis)	26; 86.7% (S. epidermidis)	03; 10% (S. epidermidis)	03; 10% (S. epidermidis)	03; 10% (S. epidermidis)	08; 26.7% (S. epidermidis)	03; 10% (S. epidermidis)	28; 93.3% (S. epidermidis)	0; (S. epidermidis)	23; 76.7% (S. epidermidis)	01; 3.3% (S. epidermidis)	02; 6.7% (S. epidermidis)	02; 6.7% (S. epidermidis)	03; 10% (S. epidermidis)	05; 16.7% (S. epidermidis)	0	30; 100% (S. epidermidis)	0 (S. epidermidis)	73	1325	Nasopharynx	S. aureus	R	R	S	R	S	S	I	S	No	MRSA	Positive	Negative	Negative	Negative	Negative
74					43; 60.6%, all isolates								43; 60.6%, all isolates	53; 74.6%, all isolates	43; 60.6%, all isolates	05; 7%, all isolates	05; 7%, all isolates	33; 46.5%, all isolates	13; 18.3%, all isolates	42; 59.2%, all isolates	29; 40.8%, all isolates	61; 85.9%, all isolates	35; 49.3%, all isolates	06; 8.5%, all isolates	36; 50.7%, all isolates	04; 5.6%, all isolates	46; 64.8%, all isolates	0	71; 100%, all isolates	25; 35.2%, all isolates	74	1326	Nasopharynx	S. aureus	R	R	S	S	S	S	S	S	No	MRSA	Positive	Negative	Negative	Negative	Negative
75																															75	3050	Nasopharynx	S. aureus	S	R	S	S	R	S	S	S	No	MSSA	Negative	Negative	Negative	Negative	Negative
76		MSSA:	Methicillin susceptible S. auereus																												76	206B	Nasopharynx	S. aureus	S	R	R	S	S	S	S	S	No	MSSA	Negative	Negative	Negative	Negative	Negative
77		MRSA:	Methicillin resistant S. auereus																												77	244C	Nasopharynx	S. aureus	S	R	S	R	S	S	S	S	No	MSSA	Negative	Positive	Negative	Negative	Positive
78		MSSE:	Methicillin susceptible S. epidermidis																												78	298C	Nasopharynx	S. aureus	S	R	S	S	S	S	S	S	No	MSSA	Negative	Negative	Negative	Negative	Negative
79		MRSE:	Methicillin resistant S. epidermidis																												79	302A	Nasopharynx	S. aureus	S	R	S	S	S	S	S	S	No	MSSA	Negative	Negative	Negative	Negative	Negative
80		MSSH:	Methicillin susceptible S. haemolyticus																												80	306C	Nasopharynx	S. aureus	R	R	R	R	R	I	R	S	Yes	MRSA	Positive	Negative	Negative	Negative	Negative
81		MRSH:	Methicillin resistant S. haemolyticus																												81	K-1000	Nasopharynx	S. aureus	S	R	S	S	S	S	S	S	No	MSSA	Negative	Positive	Negative	Negative	Negative
82		MRSP:	Methicillin resistant S. pasteuri																												82	K-1020	Nasopharynx	S. aureus	S	S	R	S	S	S	S	S	No	MSSA	Negative	Negative	Negative	Negative	Negative
83		MRSL:	Methicillin resistant S. lentus																												83	K-1026	Nasopharynx	S. aureus	S	R	S	S	S	S	S	S	No	MSSA	Negative	Negative	Negative	Negative	Negative
84		MRSX:	Methicillin resistant S. xylosus																												84	K-1036	Nasopharynx	S. aureus	S	S	S	S	S	S	S	S	No	MSSA	Negative	Negative	Negative	Negative	Positive
85		MRSK:	Methicillin resistant S. kloosii																												85	K-1044	Nasopharynx	S. aureus	S	R	S	R	S	S	S	S	No	MSSA	Negative	Negative	Negative	Negative	Negative
86		MRSC:	Methicillin resistant S. caprae																												86	K-1083	Nasopharynx	S. aureus	S	R	S	S	S	S	S	S	No	MSSA	Negative	Negative	Negative	Negative	Positive
87		MRSS:	Methicillin resistant S. sciuri																												87	K-1104	Nasopharynx	S. aureus	S	R	S	S	R	S	S	S	No	MSSA	Negative	Negative	Negative	Negative	Negative
88		MRS:	Methicillin resistant staphylococcus																												88	K-11076	Nasopharynx	S. aureus	S	S	S	S	S	S	S	S	No	MSSA	Negative	Negative	Negative	Positive	Negative
89		MSS:	Methicillin susceptible staphylococcus																												89	K-1107C	Nasopharynx	S. aureus	S	S	R	S	S	S	S	S	No	MSSA	Negative	Negative	Negative	Negative	Negative
90		MSSI:	Methicillin susceptible S. intermedius																												90	K-1113	Nasopharynx	S. aureus	S	R	S	S	S	S	S	S	No	MSSA	Negative	Negative	Negative	Negative	Negative
91		HCW:	Healh care worker																												91	K-1301	Nasopharynx	S. aureus	S	R	R	R	S	S	S	S	Yes	MSSA	Negative	Negative	Negative	Negative	Negative
183		ICU:	Intensive care unit																												92	K-1357	Nasopharynx	S. aureus	S	R	S	S	R	S	S	S	No	MSSA	Negative	Negative	Negative	Negative	Negative
184																															93	K-137	Nasopharynx	S. aureus	S	R	S	R	S	S	S	S	No	MSSA	Negative	Negative	Negative	Negative	Negative
185																															94	K-224	Nasopharynx	S. aureus	S	R	S	R	S	S	S	S	No	MSSA	Negative	Negative	Positive	Negative	Negative
186																															95	K-2240	Nasopharynx	S. aureus	R	R	S	S	S	S	S	S	No	MRSA	Positive	Negative	Negative	Negative	Negative
187																															96	K-229B	Nasopharynx	S. aureus	S	R	R	S	S	S	S	S	No	MSSA	Negative	Negative	Negative	Negative	Negative
188																															97	K251	Nasopharynx	S. aureus	S	R	I	R	R	S	S	S	Yes	MSSA	Negative	Negative	Negative	Negative	Negative
189																															98	K-260	Nasopharynx	S. aureus	S	R	S	R	S	S	S	S	No	MSSA	Negative	Negative	Negative	Negative	Negative
190																															99	K-264	Nasopharynx	S. aureus	S	R	S	S	S	S	R	S	No	MSSA	Negative	Negative	Negative	Negative	Negative
191																															100	K-268	Nasopharynx	S. aureus	S	R	S	S	S	S	S	S	No	MSSA	Negative	Negative	Positive	Negative	Negative
192																															101	K-281	Nasopharynx	S. aureus	S	R	S	R	S	I	S	S	No	MSSA	Negative	Negative	Negative	Negative	Negative
193																															102	K-2810	Nasopharynx	S. aureus	R	R	R	R	R	S	S	S	Yes	MRSA	Positive	Negative	Negative	Negative	Negative
194																															103	K-2822	Nasopharynx	S. aureus	S	R	R	S	S	S	S	S	No	MSSA	Negative	Negative	Negative	Negative	Negative
195																															104	K-2842	Nasopharynx	S. aureus	R	R	S	R	R	S	R	S	Yes	MRSA	Positive	Negative	Negative	Negative	Negative
196																															105	K-287	Nasopharynx	S. aureus	S	R	R	S	S	S	S	S	No	MSSA	Negative	Negative	Negative	Negative	Positive
197																															106	K-2942	Nasopharynx	S. aureus	S	R	S	S	S	S	S	S	No	MSSA	Negative	Negative	Negative	Negative	Negative
198																															107	K-296	Nasopharynx	S. aureus	S	R	S	R	R	S	S	S	Yes	MSSA	Negative	Negative	Negative	Negative	Negative
199																															108	K-3012	Nasopharynx	S. aureus	S	R	S	S	S	S	S	S	No	MSSA	Negative	Negative	Negative	Negative	Negative
200																															109	K-312	Nasopharynx	S. aureus	S	R	S	S	S	S	S	S	No	MSSA	Negative	Negative	Negative	Negative	Negative
201																															110	R-31B	Nasopharynx	S. aureus	R	R	S	R	S	S	R	S	Yes	MRSA	Positive	Negative	Negative	Negative	Negative
202																															111	R-310	Nasopharynx	S. aureus	S	S	S	R	S	S	S	S	No	MSSA	Negative	Positive	Negative	Negative	Negative
203																															112	K-32	Nasopharynx	S. aureus	S	R	S	S	S	S	S	S	No	MSSA	Negative	Negative	Negative	Negative	Negative
204																															113	R33-1	Nasopharynx	S. aureus	R	R	R	R	R	S	R	S	Yes	MRSA	Positive	Negative	Negative	Negative	Negative
205																															114	K-3301	Nasopharynx	S. aureus	R	R	R	R	R	S	I	S	No	MSSA	Negative	Negative	Negative	Negative	Negative
206																															115	K-342	Nasopharynx	S. aureus	S	R	S	S	S	S	S	S	No	MSSA	Negative	Negative	Negative	Negative	Negative
207																															116	K-3412	Nasopharynx	S. aureus	S	S	I	S	S	S	S	S	No	MSSA	Negative	Negative	Negative	Negative	Negative
208																															117	K-35	Nasopharynx	S. aureus	S	R	S	S	S	S	S	S	No	MSSA	Negative	Negative	Negative	Negative	Negative
209																															118	K-350C	Nasopharynx	S. aureus	S	S	S	S	S	S	S	S	No	MRSA	Positive	Negative	Negative	Negative	Negative
210																															119	K-3512	Nasopharynx	S. aureus	R	R	S	S	S	S	S	S	No	MSSA	Negative	Negative	Negative	Negative	Negative
211																															120	K36	Nasopharynx	S. aureus	S	R	S	S	S	S	S	S	Yes	MSSA	Negative	Negative	Negative	Negative	Positive
212																															121	K-37A2	Nasopharynx	S. aureus	S	R	S	R	R	S	S	S	No	MSSA	Negative	Negative	Negative	Negative	Negative
213																															122	K-370	Nasopharynx	S. aureus	S	R	S	S	S	I	S	S	No	MSSA	Negative	Negative	Negative	Negative	Negative
214																															123	K-3700	Nasopharynx	S. aureus	S	R	S	R	S	S	S	S	No	MSSA	Negative	Negative	Negative	Negative	Negative
215																															124	K-38	Nasopharynx	S. aureus	S	R	S	S	S	S	S	S	Yes	MRSA	Positive	Positive	Negative	Negative	Negative
216																															125	K-39	Nasopharynx	S. aureus	R	R	S	R	S	S	R	S	Yes	MRSA	Positive	Negative	Negative	Negative	Negative
217																															126	K-40	Nasopharynx	S. aureus	R	R	S	R	S	S	R	S	No	MSSA	Negative	Negative	Negative	Negative	Negative
218																															127	K-4212	Nasopharynx	S. aureus	S	R	S	S	S	S	S	S	No	MSSA	Negative	Negative	Negative	Negative	Negative
219																															128	K-4222	Nasopharynx	S. aureus	S	S	S	S	S	S	S	S	Yes	MSSA	Negative	Negative	Negative	Negative	Negative
220																															129	K-429	Nasopharynx	S. aureus	S	R	R	S	R	S	S	S	No	MSSA	Negative	Negative	Negative	Negative	Negative
221																															130	K-445	Nasopharynx	S. aureus	S	R	S	R	S	S	S	S	No	MSSA	Negative	Negative	Negative	Negative	Negative
222																															131	K-4834	Nasopharynx	S. aureus	R	R	R	S	S	R	R	S	Yes	MRSA	Negative	Negative	Negative	Negative	Negative
223																															132	K-50	Nasopharynx	S. aureus	S	R	S	R	S	S	S	S	No	MSSA	Negative	Negative	Negative	Negative	Negative
224																															133	K-510B	Nasopharynx	S. aureus	S	S	S	S	S	S	S	S	No	MSSA	Negative	Negative	Negative	Negative	Negative
225																															134	K-5242	Nasopharynx	S. aureus	S	R	S	S	R	S	S	S	No	MSSA	Negative	Negative	Negative	Negative	Positive
226																															135	K-5412	Nasopharynx	S. aureus	S	R	S	R	S	S	S	S	No	MSSA	Negative	Negative	Negative	Negative	Negative
227																															136	K-60	Nasopharynx	S. aureus	S	R	S	S	S	S	S	S	Yes	MRSA	Positive	Negative	Negative	Negative	Negative
228																															137	K-6142	Nasopharynx	S. aureus	R	R	R	R	R	S	S	S	No	MSSA	Negative	Negative	Negative	Negative	Negative
229																															138	K-628C	Nasopharynx	S. aureus	S	S	S	R	S	S	S	S	No	MSSA	Negative	Negative	Negative	Negative	Negative
230																															139	K-631	Nasopharynx	S. aureus	S	R	S	S	S	S	S	S	No	MSSA	Negative	Negative	Negative	Negative	Negative
231																															140	K-6522	Nasopharynx	S. aureus	S	R	S	S	S	S	S	S	No	MSSA	Negative	Negative	Negative	Negative	Negative
232																															141	K-6520	Nasopharynx	S. aureus	R	R	S	S	S	R	I	S	No	MSSA	Negative	Negative	Negative	Negative	Negative
233																															142	K-663	Nasopharynx	S. aureus	S	R	S	S	S	S	S	S	No	MSSA	Negative	Negative	Negative	Negative	Negative
234																															143	K-664C	Nasopharynx	S. aureus	S	R	S	S	S	S	S	S	No	MSSA	Negative	Negative	Negative	Negative	Negative
235																															144	K-685C	Nasopharynx	S. aureus	S	R	S	S	R	S	S	S	No	MSSA	Negative	Negative	Negative	Negative	Positive
236																															145	K-693	Nasopharynx	S. aureus	S	R	S	R	S	S	S	S	No	MSSA	Negative	Negative	Negative	Negative	Negative
237																															146	K-741	Nasopharynx	S. aureus	S	R	S	S	S	S	S	S	No	MSSA	Negative	Negative	Negative	Negative	Negative
238																															147	K-871	Nasopharynx	S. aureus	S	R	S	S	S	S	S	S	No	MSSA	Negative	Negative	Negative	Negative	Negative
239																															148	K-9111	Nasopharynx	S. aureus	S	R	S	S	S	S	S	S	Yes	MRSA	Positive	Neagtive	Negative	Positive	Negative
240																															149	K-9702	Nasopharynx	S. aureus	R	R	R	S	R	S	R	S	No	MRSA	Positive	Negative	Negative	Negative	Negative
241																															150	K-9922	Nasopharynx	S. aureus	R	R	R	I	S	S	S	S	No	MSSA	Negative	Negative	Negative	Negative	Negative
242																															151	NR-08-10	Nasopharynx	S. aureus	S	R	S	S	S	S	S	S	No	MSSA	Negative	Negative	Negative	Negative	Negative
243																															152	R-01	Nasopharynx	S. aureus	S	R	S	S	S	S	S	S	No	MSSA	Negative	Negative	Negative	Negative	Negative
244																															153	R-010	Nasopharynx	S. aureus	S	R	S	S	S	S	S	S	No	MSSA	Negative	Negative	Negative	Negative	Negative
245																															154	R-0100	Nasopharynx	S. aureus	S	R	S	S	S	S	S	S	No	MSSA	Negative	Negative	Negative	Negative	Negative
246																															155	R-02	Nasopharynx	S. aureus	S	R	S	R	S	S	S	S	Yes	MRSA	Positive	Negative	Negative	Negative	Negative
247																															156	R-020	Nasopharynx	S. aureus	R	R	S	R	S	S	S	S	Yes	MSSA	Negative	Negative	Negative	Negative	Negative
248																															157	R-03	Nasopharynx	S. aureus	R	R	S	R	S	S	R	S	No	MSSA	Negative	Negative	Negative	Negative	Negative
249																															158	R-030	Nasopharynx	S. aureus	S	R	S	R	S	S	S	S	Yes	MRSA	Positive	Negative	Negative	Negative	Negative
250																															159	R-0300	Nasopharynx	S. aureus	R	R	R	R	R	S	R	S	No	MSSA	Negative	Negative	Negative	Positive	Negative
251																															160	R-04	Nasopharynx	S. aureus	S	R	S	R	S	S	S	S	No	MSSA	Negative	Negative	Negative	Negative	Negative
252																															161	R-040	Nasopharynx	S. aureus	S	S	S	R	S	S	S	S	Yes	MRSA	Positive	Negative	Negative	Negative	Negative
253																															162	R-05	Nasopharynx	S. aureus	R	R	S	R	S	S	R	S	No	MSSA	Negative	Negative	Negative	Negative	Negative
254																															163	R-06	Nasopharynx	S. aureus	S	R	S	S	S	S	S	S	Yes	MSSA	Negative	Negative	Negative	Negative	Negative
255																															164	R-07	Nasopharynx	S. aureus	S	R	S	R	S	S	R	S	No	MSSA	Negative	Negative	Negative	Negative	Negative
256																															165	R-08	Nasopharynx	S. aureus	S	R	S	S	S	S	S	S	Yes	MSSA	Negative	Negative	Negative	Negative	Negative
257																															166	R-09	Nasopharynx	S. aureus	S	R	S	R	S	S	R	S	No	MSSA	Negative	Negative	Negative	Negative	Negative
258																															167	R-10	Nasopharynx	S. aureus	S	R	I	R	S	S	S	S	Yes	MRSA	Positive	Negative	Negative	Negative	Positive
259																															168	R-11	Nasopharynx	S. aureus	R	R	S	R	R	S	S	S	No	MSSA	Negative	Negative	Negative	Negative	Positive
260																															169	R-110	Nasopharynx	S. aureus	S	S	S	S	S	S	S	S	No	MSSA	Negative	Negative	Negative	Negative	Negative
261																															170	R-12	Nasopharynx	S. aureus	S	S	S	S	S	S	S	S	No	MSSA	Negative	Negative	Negative	Negative	Negative
262																															171	R-13	Nasopharynx	S. aureus	S	R	S	S	S	S	S	S	No	MSSA	Negative	Negative	Negative	Negative	Negative
263																															172	R-14	Nasopharynx	S. aureus	S	R	S	S	S	S	R	S	No	MSSA	Negative	Negative	Negative	Negative	Negative
264																															173	R-15	Nasopharynx	S. aureus	S	R	S	R	S	S	S	S	No	MSSA	Negative	Negative	Negative	Negative	Negative
265																															174	R-16	Nasopharynx	S. aureus	S	R	S	S	S	S	S	S	No	MSSA	Negative	Negative	Negative	Negative	Negative
266																															175	R-160	Nasopharynx	S. aureus	S	S	S	S	S	S	S	S	No	MSSA	Negative	Negative	Negative	Negative	Negative
267																															176	R-17	Nasopharynx	S. aureus	S	S	S	S	S	S	S	S	Yes	MRSA	Positive	Negative	Negative	Negative	Negative
268																															177	R-18	Nasopharynx	S. aureus	R	R	R	R	S	S	I	S	Yes	MRSA	Positive	Neagtive	Negative	Negative	Negative
269																															178	R-180	Nasopharynx	S. aureus	R	R	S	S	S	S	S	S	No	MSSA	Negative	Negative	Negative	Positive	Negative
270																															179	R-19	Nasopharynx	S. aureus	S	S	S	S	S	S	S	S	Yes	MSSA	Negative	Negative	Negative	Negative	Negative
271																															180	R-190	Nasopharynx	S. aureus	S	R	R	R	S	S	R	S	No	MSSA	Negative	Negative	Negative	Negative	Negative
272																															181	R-20	Nasopharynx	S. aureus	S	R	S	S	S	S	S	S	Yes	MRSA	Positive	Negative	Negative	Negative	Negative
273																															182	R-200	Nasopharynx	S. aureus	R	R	I	R	S	S	R	S	No	MSSA	Negative	Negative	Negative	Negative	Negative
274																															183	R21-1	Nasopharynx	S. aureus	S	R	S	S	S	S	S	S	Yes	MSSA	Negative	Negative	Negative	Positive	Negative
275																															184	R-22A	Nasopharynx	S. aureus	R	R	S	S	S	S	S	S	No	MSSA	Negative	Negative	Negative	Negative	Negative
276																															185	R-220	Nasopharynx	S. aureus	S	R	S	R	S	S	R	S	Yes	MSSA	Negative	Positive	Negative	Negative	Negative
277																															186	R-25	Nasopharynx	S. aureus	S	R	S	S	S	S	S	S	No	MSSA	Negative	Negative	Negative	Positive	Negative
278																															187	R-26A	Nasopharynx	S. aureus	R	R	S	R	R	S	S	S	Yes	MRSA	Positive	Negative	Negative	Negative	Negative
279																															188	R-26B	Nasopharynx	S. aureus	S	R	S	S	S	S	S	S	No	MSSA	Negative	Negative	Negative	Negative	Negative
280																															189	R-27	Nasopharynx	S. aureus	S	R	S	S	S	S	S	S	No	MSSA	Negative	Negative	Negative	Negative	Positive
281																															190	R-28D	Nasopharynx	S. aureus	S	R	S	S	S	S	S	S	No	MSSA	Negative	Positive	Negative	Negative	Negative
282																															191	R-716	Nasopharynx	S. aureus	S	S	S	S	S	S	S	S	No	MSSA	Negative	Negative	Negative	Negative	Negative
283																															192	W374	Nasopharynx	S. aureus	S	R	S	R	S	S	S	S	No	MSSA	Negative	Negative	Negative	Negative	Negative
284																															193	K299	Nasopharynx	S. aureus	R	R	S	S	S	S	S	S	No	MRSA	Positive	Neagtive	Negative	Negative	Negative
285																															194	W37A	Nasopharynx	S. epidermidis	S	R	S	S	S	S	S	S	No	MSSE	Negative	Positive	Negative	Negative	Negative
286																															195	K354	Nasopharynx	S. epidermidis	S	R	S	S	S	S	S	S	No	MSSE	Negative	Negative	Negative	Negative	Positive
287																															196	K315-2	Nasopharynx	S. epidermidis	S	R	S	S	S	S	S	S	No	MSSE	Negative	Negative	Negative	Negative	Negative
288																															197	K312-2	Nasopharynx	S. epidermidis	S	R	S	S	S	S	S	S	No	MSSE	Negative	Negative	Negative	Negative	Negative
289																															198	K974	Nasopharynx	S. epidermidis	S	R	S	S	S	S	S	S	No	MSSE	Negative	Negative	Negative	Negative	Negative
290																															199	K9701	Nasopharynx	S. epidermidis	S	R	S	S	S	S	S	S	No	MSSE	Negative	Negative	Negative	Negative	Negative
291																															200	K945	Nasopharynx	S. epidermidis	R	R	S	S	S	S	S	S	No	MRSE	Positive	Negative	Negative	Positive	Negative
292																															201	K942	Nasopharynx	S. epidermidis	S	R	S	S	S	S	S	S	No	MSSE	Negative	Negative	Negative	Negative	Negative
293																															202	K940-2	Nasopharynx	S. epidermidis	R	R	R	R	R	S	S	S	Yes	MRSE	Positive	Negative	Negative	Negative	Negative
294																															203	K9031	Nasopharynx	S. epidermidis	S	R	S	S	S	S	S	S	No	MSSE	Negative	Positive	Negative	Negative	Negative
295																															204	K939	Nasopharynx	S. epidermidis	S	R	S	S	S	S	S	S	No	MSSE	Negative	Negative	Negative	Negative	Negative
296																															205	K973	Nasopharynx	S. epidermidis	S	R	S	S	S	S	S	S	No	MSSE	Negative	Positive	Negative	Negative	Positive
297																															206	K937	Nasopharynx	S. epidermidis	S	R	S	S	S	S	S	S	No	MSSE	Negative	Negative	Negative	Negative	Negative
298																															207	K936	Nasopharynx	S. epidermidis	S	R	S	S	S	S	S	S	No	MSSE	Negative	Negative	Negative	Negative	Negative
299																															208	K953	Nasopharynx	S. epidermidis	S	R	S	S	S	S	S	S	No	MSSE	Negative	Negative	Negative	Negative	Negative
300																															209	K931-3	Nasopharynx	S. epidermidis	R	R	S	S	S	S	S	S	No	MRSE	Positive	Negative	Negative	Negative	Positive
301																															210	K982	Nasopharynx	S. epidermidis	S	R	S	S	S	S	S	S	No	MSSE	Negative	Negative	Negative	Negative	Positive
302																															211	K2921	Nasopharynx	S. epidermidis	R	R	R	S	R	S	S	S	Yes	MRSE	Positive	Negative	Negative	Negative	Negative
303																															212	K923-1	Nasopharynx	S. epidermidis	R	R	R	S	R	S	R	S	Yes	MRSE	Positive	Negative	Negative	Negative	Negative
304																															213	K922	Nasopharynx	S. epidermidis	S	R	S	S	S	S	S	S	No	MSSE	Negative	Negative	Negative	Negative	Negative
305																															214	K918	Nasopharynx	S. epidermidis	S	R	S	S	S	S	S	S	No	MSSE	Negative	Negative	Negative	Negative	Negative
306																															215	K913	Nasopharynx	S. epidermidis	S	R	S	S	S	S	S	S	No	MSSE	Negative	Negative	Negative	Negative	Negative
307																															216	K9112	Nasopharynx	S. epidermidis	S	R	S	S	S	S	S	S	No	MSSE	Negative	Negative	Negative	Negative	Positive
308																															217	K9032	Nasopharynx	S. epidermidis	S	R	S	S	S	S	S	S	No	MSSE	Negative	Negative	Negative	Negative	Negative
309																															218	K897	Nasopharynx	S. epidermidis	S	R	S	S	S	S	S	S	No	MSSE	Negative	Negative	Negative	Negative	Negative
310																															219	K879	Nasopharynx	S. epidermidis	S	R	S	S	S	S	S	S	No	MSSE	Negative	Negative	Negative	Negative	Negative
311																															220	K896	Nasopharynx	S. epidermidis	S	R	S	S	S	S	S	S	No	MSSE	Negative	Negative	Negative	Negative	Negative
312																															221	K895	Nasopharynx	S. epidermidis	S	R	S	S	S	S	S	S	No	MSSE	Negative	Negative	Negative	Negative	Positive
313																															222	K894	Nasopharynx	S. epidermidis	S	R	S	S	S	S	S	S	No	MSSE	Negative	Negative	Negative	Negative	Negative
314																															223	K872	Nasopharynx	S. epidermidis	S	S	S	S	S	S	S	S	No	MSSE	Negative	Negative	Negative	Negative	Negative
315																															224	K752-2	Nasopharynx	S. epidermidis	S	R	S	S	S	S	S	S	No	MSSE	Negative	Negative	Negative	Negative	Negative
316																															225	K743	Nasopharynx	S. epidermidis	S	R	S	S	S	S	S	S	No	MSSE	Negative	Negative	Negative	Negative	Negative
317																															226	K733	Nasopharynx	S. epidermidis	S	R	S	S	S	S	S	S	No	MSSE	Negative	Negative	Negative	Negative	Negative
318																															227	K685	Nasopharynx	S. epidermidis	R	R	R	R	R	S	S	S	Yes	MRSE	Positive	Negative	Negative	Negative	Negative
319																															228	K668	Nasopharynx	S. epidermidis	S	R	S	S	S	S	S	S	No	MSSE	Negative	Negative	Negative	Negative	Negative
320																															229	K664	Nasopharynx	S. epidermidis	S	R	S	S	S	S	S	S	No	MSSE	Negative	Negative	Negative	Negative	Negative
321																															230	K663	Nasopharynx	S. epidermidis	S	R	S	S	S	S	S	S	No	MSSE	Negative	Negative	Negative	Negative	Negative
322																															231	K655	Nasopharynx	S. epidermidis	S	R	S	S	S	S	S	S	No	MSSE	Negative	Neagtive	Negative	Positive	Negative
323																															232	K650	Nasopharynx	S. epidermidis	S	S	S	S	S	S	S	S	No	MSSE	Negative	Negative	Negative	Negative	Negative
324																															233	K6461	Nasopharynx	S. epidermidis	S	R	S	S	S	S	S	S	No	MSSE	Negative	Negative	Negative	Negative	Negative
325																															234	K631	Nasopharynx	S. epidermidis	S	R	S	S	S	S	S	S	No	MSSE	Negative	Negative	Negative	Negative	Negative
326																															235	K63-1	Nasopharynx	S. epidermidis	R	R	R	R	R	S	S	S	Yes	MRSE	Positive	Negative	Negative	Negative	Positive
327																															236	K862	Nasopharynx	S. epidermidis	R	R	S	S	R	S	S	S	No	MRSE	Positive	Negative	Negative	Negative	Negative
328																															237	K623	Nasopharynx	S. epidermidis	S	S	S	S	S	S	S	S	No	MSSE	Negative	Negative	Negative	Negative	Negative
329																															238	K619	Nasopharynx	S. epidermidis	R	R	R	R	S	S	S	S	Yes	MRSE	Positive	Negative	Negative	Positive	Negative
330																															239	K617	Nasopharynx	S. epidermidis	S	R	S	S	S	S	S	S	No	MSSE	Negative	Negative	Negative	Negative	Negative
331																															240	K671	Nasopharynx	S. epidermidis	S	R	S	S	S	S	S	S	No	MSSE	Negative	Negative	Negative	Negative	Negative
332																															241	K6161	Nasopharynx	S. epidermidis	R	R	R	S	S	S	R	S	Yes	MRSE	Positive	Negative	Negative	Negative	Negative
333																															242	K6141	Nasopharynx	S. epidermidis	R	R	S	R	S	S	S	S	No	MRSE	Positive	Negative	Negative	Positive	Negative
334																															243	K58	Nasopharynx	S. epidermidis	S	R	S	S	S	S	S	S	No	MSSE	Negative	Negative	Negative	Negative	Negative
335																															244	K536	Nasopharynx	S. epidermidis	R	R	S	S	S	S	S	S	No	MRSE	Positive	Negative	Negative	Positive	Negative
336																															245	K5241	Nasopharynx	S. epidermidis	S	R	S	S	S	S	S	S	No	MSSE	Negative	Negative	Negative	Negative	Negative
337																															246	K515	Nasopharynx	S. epidermidis	S	R	S	S	S	S	S	S	No	MSSE	Negative	Negative	Negative	Negative	Negative
338																															247	K510	Nasopharynx	S. epidermidis	S	R	R	S	S	S	S	S	No	MSSE	Negative	Negative	Negative	Negative	Negative
339																															248	K502	Nasopharynx	S. epidermidis	S	R	S	S	S	S	S	S	No	MSSE	Negative	Negative	Negative	Negative	Negative
340																															249	K497	Nasopharynx	S. epidermidis	S	R	S	S	R	S	S	S	No	MSSE	Negative	Negative	Negative	Negative	Negative
341																															250	K4892	Nasopharynx	S. epidermidis	S	R	S	S	S	S	S	S	No	MSSE	Negative	Negative	Negative	Negative	Negative
342																															251	K484-2	Nasopharynx	S. epidermidis	S	R	S	S	S	S	S	S	No	MSSE	Negative	Negative	Negative	Negative	Negative
343																															252	K480	Nasopharynx	S. epidermidis	S	R	S	S	S	S	S	S	No	MSSE	Negative	Negative	Negative	Negative	Negative
344																															253	K466	Nasopharynx	S. epidermidis	S	R	S	S	S	S	S	S	No	MSSE	Negative	Negative	Negative	Negative	Negative
345																															254	K464	Nasopharynx	S. epidermidis	S	R	S	S	S	S	S	S	No	MSSE	Negative	Negative	Negative	Negative	Negative
346																															255	K463-2	Nasopharynx	S. epidermidis	S	R	S	S	S	S	S	S	No	MSSE	Negative	Negative	Negative	Negative	Negative
347																															256	K445	Nasopharynx	S. epidermidis	R	R	R	S	S	S	S	S	No	MRSE	Positive	Negative	Negative	Negative	Negative
348																															257	K4371	Nasopharynx	S. epidermidis	S	R	S	R	S	S	S	S	No	MSSE	Negative	Negative	Negative	Negative	Negative
349																															258	K352-2	Nasopharynx	S. epidermidis	S	R	S	S	S	S	S	S	No	MSSE	Negative	Negative	Negative	Negative	Negative
350																															259	K3511	Nasopharynx	S. epidermidis	S	R	S	S	S	S	S	S	No	MSSE	Negative	Negative	Negative	Negative	Negative
351																															260	K344	Nasopharynx	S. epidermidis	S	R	S	S	S	S	S	S	No	MSSE	Negative	Negative	Negative	Negative	Negative
352																															261	K3411	Nasopharynx	S. epidermidis	S	R	S	S	S	S	S	S	No	MSSE	Negative	Negative	Negative	Positive	Negative
353																															262	K339	Nasopharynx	S. epidermidis	R	R	R	S	S	S	S	S	No	MRSE	Positive	Negative	Negative	Negative	Positive
354																															263	K334	Nasopharynx	S. epidermidis	S	R	S	S	S	S	S	S	No	MSSE	Negative	Positive	Negative	Negative	Positive
355																															264	K319	Nasopharynx	S. epidermidis	S	S	S	S	S	S	S	S	No	MSSE	Negative	Negative	Negative	Negative	Negative
356																															265	K391	Nasopharynx	S. epidermidis	S	R	S	S	S	S	S	S	No	MSSE	Negative	Negative	Negative	Negative	Negative
357																															266	K316	Nasopharynx	S. epidermidis	S	R	S	S	S	S	S	S	No	MSSE	Negative	Negative	Negative	Negative	Negative
358																															267	K361	Nasopharynx	S. epidermidis	S	R	S	S	S	S	S	S	No	MSSE	Negative	Negative	Negative	Negative	Negative
359																															268	K314	Nasopharynx	S. epidermidis	R	R	R	S	S	S	S	S	No	MRSE	Positive	Positive	Negative	Negative	Negative
360																															269	K307	Nasopharynx	S. epidermidis	S	R	S	S	S	S	S	S	No	MSSE	Negative	Negative	Negative	Negative	Negative
361																															270	K350	Nasopharynx	S. epidermidis	R	R	R	R	S	S	S	S	Yes	MRSE	Positive	Negative	Negative	Negative	Negative
362																															271	K297	Nasopharynx	S. epidermidis	R	R	S	S	S	S	S	S	No	MRSE	Positive	Negative	Negative	Negative	Negative
363																															272	K297	Nasopharynx	S. epidermidis	R	R	S	S	S	S	S	S	No	MRSE	Positive	Negative	Negative	Negative	Negative
364																															273	K2492	Nasopharynx	S. epidermidis	S	R	S	S	S	S	S	S	No	MSSE	Negative	Negative	Negative	Negative	Negative
365																															274	K2840	Nasopharynx	S. epidermidis	S	R	S	S	S	S	S	S	No	MSSE	Negative	Negative	Negative	Negative	Negative
366																															275	K283-1	Nasopharynx	S. epidermidis	S	R	S	S	S	S	S	S	No	MSSE	Negative	Negative	Negative	Negative	Negative
367																															276	K277-2	Nasopharynx	S. epidermidis	S	R	S	S	S	S	S	S	No	MSSE	Negative	Positive	Negative	Negative	Negative
368																															277	K274	Nasopharynx	S. epidermidis	S	R	S	S	S	S	S	S	No	MSSE	Negative	Negative	Negative	Negative	Negative
369																															278	K269	Nasopharynx	S. epidermidis	R	R	R	R	S	S	R	S	Yes	MRSE	Positive	Negative	Negative	Negative	Negative
370																															279	K264	Nasopharynx	S. epidermidis	S	R	S	S	S	S	S	S	No	MSSE	Negative	Negative	Negative	Negative	Negative
371																															280	K256	Nasopharynx	S. epidermidis	R	R	R	S	S	S	S	S	No	MRSE	Positive	Negative	Negative	Negative	Negative
372																															281	K2445	Nasopharynx	S. epidermidis	S	R	S	S	S	S	S	S	No	MSSE	Negative	Negative	Negative	Negative	Negative
373																															282	K2408	Nasopharynx	S. epidermidis	S	R	S	S	S	S	S	S	No	MSSE	Negative	Negative	Negative	Negative	Negative
374																															283	K2395	Nasopharynx	S. epidermidis	S	R	S	S	S	S	S	S	No	MSSE	Negative	Negative	Negative	Negative	Negative
375																															284	K238-2	Nasopharynx	S. epidermidis	S	R	S	S	S	S	S	S	No	MSSE	Negative	Negative	Negative	Negative	Negative
376																															285	K232	Nasopharynx	S. epidermidis	S	R	S	S	S	S	S	S	No	MSSE	Negative	Negative	Negative	Negative	Negative
377																															286	K224	Nasopharynx	S. epidermidis	S	R	S	S	S	S	S	S	No	MSSE	Negative	Negative	Negative	Negative	Negative
378																															287	K218	Nasopharynx	S. epidermidis	R	R	R	S	S	S	S	S	No	MRSE	Positive	Negative	Negative	Negative	Negative
379																															288	K196	Nasopharynx	S. epidermidis	R	R	S	S	S	S	S	S	No	MRSE	Positive	Negative	Negative	Negative	Positive
380																															289	K163-3	Nasopharynx	S. epidermidis	R	R	R	S	S	S	S	S	No	MRSE	Positive	Neagtive	Negative	Negative	Negative
381																															290	K1140	Nasopharynx	S. epidermidis	S	R	R	S	S	S	S	S	No	MSSE	Negative	Negative	Negative	Negative	Negative
382																															291	K1134	Nasopharynx	S. epidermidis	S	S	S	S	S	S	S	S	No	MSSE	Negative	Negative	Negative	Negative	Negative
383																															292	K1133	Nasopharynx	S. epidermidis	R	R	R	S	S	S	S	S	No	MRSE	Positive	Negative	Negative	Negative	Negative
384																															293	K1129	Nasopharynx	S. epidermidis	R	R	S	S	S	S	S	S	No	MRSE	Positive	Negative	Negative	Negative	Negative
385																															294	K1130	Nasopharynx	S. epidermidis	S	R	S	S	S	S	S	S	No	MSSE	Negative	Negative	Negative	Negative	Negative
386																															295	K1124	Nasopharynx	S. epidermidis	S	R	S	S	S	S	S	S	No	MSSE	Negative	Negative	Negative	Negative	Negative
387																															296	K1125	Nasopharynx	S. epidermidis	R	R	S	R	S	S	S	S	No	MRSE	Positive	Negative	Negative	Negative	Positive
388																															297	K1111	Nasopharynx	S. epidermidis	S	R	R	S	S	S	S	S	No	MSSE	Negative	Negative	Negative	Negative	Negative
389																															298	K1118	Nasopharynx	S. epidermidis	S	R	S	S	S	S	S	S	No	MSSE	Negative	Negative	Negative	Negative	Negative
390																															299	K1114	Nasopharynx	S. epidermidis	S	R	S	S	S	S	S	S	No	MSSE	Negative	Negative	Negative	Negative	Negative
391																															300	K1110	Nasopharynx	S. epidermidis	S	R	S	S	S	S	S	S	No	MSSE	Negative	Negative	Negative	Negative	Positive
392																															301	K1106	Nasopharynx	S. epidermidis	R	R	R	S	R	S	S	S	Yes	MRSE	Positive	Negative	Negative	Negative	Negative
393																															302	K1116	Nasopharynx	S. epidermidis	S	R	S	S	S	S	S	S	No	MSSE	Negative	Negative	Negative	Negative	Negative
394																															303	K1103	Nasopharynx	S. epidermidis	R	R	S	R	S	S	S	S	No	MRSE	Positive	Negative	Negative	Negative	Negative
395																															304	K1096	Nasopharynx	S. epidermidis	S	R	S	S	S	S	S	S	No	MSSE	Negative	Negative	Negative	Negative	Negative
396																															305	K1086	Nasopharynx	S. epidermidis	R	R	S	R	S	S	S	S	No	MRSE	Positive	Negative	Negative	Negative	Negative
397																															306	K1083	Nasopharynx	S. epidermidis	S	R	S	S	S	S	S	S	No	MSSE	Negative	Negative	Negative	Negative	Negative
398																															307	K1082	Nasopharynx	S. epidermidis	R	R	R	R	R	S	R	S	Yes	MRSE	Positive	Negative	Negative	Negative	Negative
399																															308	K1081	Nasopharynx	S. epidermidis	R	R	S	S	S	S	S	S	No	MRSE	Positive	Negative	Negative	Positive	Negative
400																															309	K1071	Nasopharynx	S. epidermidis	R	R	S	S	S	S	S	S	No	MRSE	Positive	Negative	Negative	Negative	Negative
401																															310	K1063	Nasopharynx	S. epidermidis	S	R	S	S	S	S	S	S	No	MSSE	Negative	Negative	Negative	Negative	Negative
402																															311	K1060	Nasopharynx	S. epidermidis	S	R	S	S	S	S	S	S	No	MSSE	Negative	Negative	Negative	Negative	Negative
403																															312	K1059	Nasopharynx	S. epidermidis	R	R	R	S	R	S	S	S	Yes	MRSE	Positive	Negative	Negative	Negative	Negative
404																															313	K1058	Nasopharynx	S. epidermidis	S	R	S	S	S	S	S	S	No	MSSE	Negative	Negative	Negative	Negative	Negative
405																															314	K1051	Nasopharynx	S. epidermidis	S	R	S	S	S	S	S	S	No	MSSE	Negative	Negative	Negative	Negative	Negative
406																															315	K1033	Nasopharynx	S. epidermidis	S	S	S	S	S	S	S	S	No	MSSE	Negative	Negative	Negative	Negative	Negative
407																															316	K1027-2	Nasopharynx	S. epidermidis	S	R	S	S	S	S	S	S	No	MSSE	Negative	Negative	Negative	Negative	Negative
408																															317	K1026	Nasopharynx	S. epidermidis	S	R	S	S	S	S	S	S	No	MSSE	Negative	Negative	Negative	Negative	Negative
409																															318	K1021	Nasopharynx	S. epidermidis	S	R	S	S	S	S	S	S	No	MSSE	Negative	Negative	Negative	Negative	Negative
410																															319	K1019-2	Nasopharynx	S. epidermidis	S	R	S	S	S	S	S	S	No	MSSE	Negative	Negative	Negative	Negative	Negative
411																															320	K1016	Nasopharynx	S. epidermidis	S	R	S	S	S	S	S	S	No	MSSE	Negative	Negative	Negative	Negative	Positive
412																															321	K013-1	Nasopharynx	S. epidermidis	R	R	I	R	R	S	S	S	Yes	MRSE	Positive	Negative	Negative	Negative	Negative
413																															322	K142-2	Nasopharynx	S. epidermidis	S	S	S	R	S	S	S	S	No	MSSE	Negative	Negative	Negative	Negative	Negative
414																															323	K960	Nasopharynx	S. epidermidis	S	S	S	S	S	S	S	S	No	MSSE	Negative	Negative	Negative	Negative	Negative
415																															324	K906	Nasopharynx	S. epidermidis	S	R	S	S	S	S	S	S	No	MSSE	Negative	Positive	Negative	Negative	Negative
416																															325	K980	Nasopharynx	S. haemolyticus	R	R	R	R	R	S	S	S	Yes	MRSH	Positive	Negative	Negative	Negative	Negative
417																															326	K940-1	Nasopharynx	S. haemolyticus	R	R	R	R	R	S	S	S	Yes	MRSH	Positive	Negative	Negative	Negative	Negative
418																															327	K901-3	Nasopharynx	S. haemolyticus	R	R	R	R	R	S	R	S	Yes	MRSH	Positive	Negative	Negative	Negative	Negative
419																															328	K900	Nasopharynx	S. haemolyticus	R	R	R	R	R	S	S	S	Yes	MRSH	Positive	Negative	Negative	Negative	Negative
420																															329	K63-2	Nasopharynx	S. haemolyticus	R	R	R	R	R	S	R	S	Yes	MRSH	Positive	Negative	Negative	Negative	Positive
421																															330	K418-2	Nasopharynx	S. haemolyticus	R	R	R	R	R	S	I	S	Yes	MRSH	Positive	Negative	Negative	Negative	Negative
422																															331	K352-1	Nasopharynx	S. haemolyticus	S	R	S	R	R	S	S	S	Yes	MSSH	Negative	Negative	Negative	Negative	Negative
423																															332	K238-1	Nasopharynx	S. haemolyticus	S	R	S	R	R	S	S	S	Yes	MSSH	Negative	Negative	Negative	Negative	Negative
424																															333	K217	Nasopharynx	S. haemolyticus	R	R	S	R	R	S	S	S	Yes	MRSH	Positive	Negative	Negative	Negative	Negative
425																															334	K1027-1	Nasopharynx	S. haemolyticus	S	R	S	R	R	S	S	S	Yes	MSSH	Negative	Negative	Negative	Negative	Negative
426																															335	K1019-1	Nasopharynx	S. haemolyticus	S	R	S	R	R	S	S	S	Yes	MSSH	Negative	Negative	Negative	Negative	Negative
427																															336	K14	Nasopharynx	S. haemolyticus	R	R	R	R	S	S	S	S	Yes	MRSH	Positive	Negative	Negative	Negative	Negative
428																															337	K163-2	Nasopharynx	S. haemolyticus/lugdunensis	R	R	R	S	S	S	S	S	No	MRSH	Positive	Neagtive	Negative	Negative	Negative
429																															338	K752-1	Nasopharynx	S. haemolyticus/lugdunensis	R	R	S	S	S	S	S	S	No	MRSH	Positive	Negative	Negative	Negative	Negative
430																															339	K463-1	Nasopharynx	S. haemolyticus/lugdunensis	S	S	S	S	S	S	S	S	No	MSSH	Negative	Negative	Negative	Negative	Negative
431																															340	K57	Nasopharynx	S. hominis	S	R	S	S	S	S	S	S	No	MSSH	Negative	Negative	Negative	Negative	Negative
432																															341	K923-3	Nasopharynx	S. hominis	S	R	S	S	S	S	S	S	No	MSSH	Negative	Negative	Negative	Negative	Negative
433																															342	K909	Nasopharynx	S. hominis	S	R	R	R	S	S	S	S	Yes	MSSH	Negative	Negative	Negative	Negative	Negative
434																															343	K449	Nasopharynx	S. hominis	S	R	S	S	S	S	S	S	No	MSSH	Negative	Negative	Negative	Negative	Negative
435																															344	K901-2	Nasopharynx	S. pasteuri	R	R	S	R	R	S	R	S	Yes	MRSP	Positive	Negative	Negative	Negative	Negative
436																															345	3189	Nasopharynx	S. pasteuri	R	R	R	R	R	S	I	S	Yes	MRSP	Positive	Negative	Negative	Negative	Positive
437																															346	3190	Nasopharynx	S. pasteuri	R	R	R	R	R	S	I	S	Yes	MRSP	Positive	Negative	Negative	Negative	Positive
438																															347	K5011	Nasopharynx	S. lentus	R	R	R	R	I	S	S	S	Yes	MRSL	Positive	Negative	Negative	Negative	Positive
439																															348	K3060	Nasopharynx	S. lentus	S	R	S	S	S	S	S	S	No	MSSL	Negative	Negative	Negative	Negative	Negative
440																															349	K013-2	Nasopharynx	S. capitis	S	R	S	S	S	S	S	S	No	MSSC	Negative	Negative	Negative	Negative	Negative
441																															350	K893	Nasopharynx	S. capitis	S	R	S	R	R	S	S	S	Yes	MSSC	Negative	Negative	Negative	Negative	Negative
442																															351	R33-2	Nasopharynx	S. xylosus	R	R	R	R	R	S	I	S	Yes	MRSX	Positive	Negative	Negative	Negative	Negative
443																															352	R23	Nasopharynx	S. xylosus	R	R	R	R	R	S	I	S	Yes	MRSX	Positive	Negative	Negative	Negative	Negative
444																															353	K963	Nasopharynx	S. kloosii	R	R	R	R	R	S	S	S	Yes	MRSK	Positive	Negative	Negative	Negative	Negative
445																															354	R21-2	Nasopharynx	S. kloosii	R	R	R	R	R	S	R	S	Yes	MRSK	Positive	Negative	Negative	Negative	Negative
446																															355	K484-1	Nasopharynx	S. intermedius	S	R	S	S	S	S	S	S	No	MSSI	Negative	Negative	Negative	Negative	Negative
447																															356	K53	Nasopharynx	S. caprae	R	R	R	R	R	S	S	S	Yes	MRSC	Positive	Negative	Negative	Negative	Negative
448																															357	K283-2	Nasopharynx	S. sciuri	R	R	S	S	S	S	S	S	No	MRSS	Positive	Negative	Negative	Negative	Negative
449																															358	K3011	Nasopharynx	CoNS, unidentified species	S	R	S	S	S	S	S	S	No	MSS	Negative	Negative	Negative	Negative	Negative
450																															359	K242	Nasopharynx	CoNS, unidentified species	S	R	S	S	S	S	S	S	No	MSS	Negative	Negative	Pending	Negative	Negative
451																															360	K969	Nasopharynx	CoNS, unidentified species	S	R	S	S	S	S	S	S	No	MSS	Negative	Negative	Negative	Negative	Negative
452																															361	K938-1	Nasopharynx	CoNS, unidentified species	R	R	S	S	S	S	S	S	No	MSS	Negative	Negative	Negative	Negative	Negative
453																															362	K935	Nasopharynx	CoNS, unidentified species	R	R	S	S	S	S	S	S	No	MSS	Negative	Positive	Negative	Negative	Negative
454																															363	K931-2	Nasopharynx	CoNS, unidentified species	S	S	S	S	S	S	S	S	No	MSS	Negative	Negative	Negative	Negative	Negative
455																															364	K930	Nasopharynx	CoNS, unidentified species	S	R	S	S	S	S	S	S	No	MSS	Negative	Negative	Negative	Negative	Negative
456																															365	K928	Nasopharynx	CoNS, unidentified species	S	R	S	S	S	S	S	S	No	MSS	Negative	Negative	Negative	Positive	Negative
457																															366	K919	Nasopharynx	CoNS, unidentified species	R	R	R	R	R	S	R	S	Yes	MRS	Positive	Negative	Positive	Negative	Negative
458																															367	K981	Nasopharynx	CoNS, unidentified species	S	R	S	S	S	S	S	S	No	MSS	Negative	Negative	Negative	Negative	Negative
459																															368	K916	Nasopharynx	CoNS, unidentified species	S	R	S	S	S	S	S	S	No	MSS	Negative	Negative	Negative	Negative	Negative
460																															369	K961	Nasopharynx	CoNS, unidentified species	S	S	S	S	S	S	S	S	No	MSS	Negative	Negative	Negative	Negative	Negative
461																															370	K915	Nasopharynx	CoNS, unidentified species	S	R	S	S	S	S	S	S	No	MSS	Negative	Negative	Negative	Negative	Negative
462																															371	K9121	Nasopharynx	CoNS, unidentified species	S	R	S	S	S	S	S	S	No	MSS	Negative	Negative	Negative	Negative	Negative
463																															372	K9122	Nasopharynx	CoNS, unidentified species	S	R	S	S	S	S	S	S	No	MSS	Negative	Negative	Negative	Negative	Negative
464																															373	K119	Nasopharynx	CoNS, unidentified species	S	R	S	S	S	S	S	S	No	MSS	Negative	Negative	Negative	Negative	Negative
465																															374	K910	Nasopharynx	CoNS, unidentified species	S	R	S	S	S	S	S	S	No	MSS	Negative	Negative	Negative	Negative	Negative
466																															375	K901	Nasopharynx	CoNS, unidentified species	R	R	R	R	R	S	R	S	Yes	MRS	Positive	Negative	Negative	Negative	Negative
467																															376	K749	Nasopharynx	CoNS, unidentified species	S	R	S	S	S	S	S	S	No	MSS	Negative	Negative	Negative	Negative	Negative
468																															377	K746	Nasopharynx	CoNS, unidentified species	S	S	S	R	S	S	S	S	No	MSS	Negative	Negative	Negative	Negative	Negative
469																															378	K735	Nasopharynx	CoNS, unidentified species	S	R	S	S	S	S	S	S	No	MSS	Negative	Negative	Negative	Negative	Negative
470																															379	K6581	Nasopharynx	CoNS, unidentified species	S	R	S	S	S	S	S	S	No	MSS	Negative	Negative	Negative	Negative	Positive
471																															380	K672	Nasopharynx	CoNS, unidentified species	S	R	S	S	S	S	S	S	No	MSS	Negative	Negative	Negative	Negative	Negative
472																															381	K627	Nasopharynx	CoNS, unidentified species	R	R	S	R	R	S	R	S	Yes	MRS	Positive	Negative	Negative	Negative	Negative
473																															382	K666	Nasopharynx	CoNS, unidentified species	S	R	S	S	S	S	S	S	No	MSS	Negative	Negative	Negative	Negative	Negative
474																															383	K6162	Nasopharynx	CoNS, unidentified species	S	R	S	S	S	S	S	S	No	MSS	Negative	Negative	Negative	Negative	Negative
475																															384	K6462	Nasopharynx	CoNS, unidentified species	S	S	S	S	S	S	S	S	No	MSS	Negative	Negative	Negative	Negative	Negative
476																															385	K6582	Nasopharynx	CoNS, unidentified species	S	R	S	S	S	S	S	S	No	MSS	Negative	Negative	Negative	Negative	Negative
477																															386	K685	Nasopharynx	CoNS, unidentified species	S	R	S	S	S	S	S	S	No	MSS	Negative	Negative	Negative	Negative	Negative
478																															387	K6251	Nasopharynx	CoNS, unidentified species	S	R	S	S	S	S	S	S	No	MSS	Negative	Negative	Negative	Negative	Negative
479																															388	K6531	Nasopharynx	CoNS, unidentified species	S	R	S	S	S	S	S	S	No	MSS	Negative	Negative	Negative	Negative	Negative
480																															389	K6521	Nasopharynx	CoNS, unidentified species	S	R	S	S	S	S	S	S	No	MSS	Negative	Negative	Negative	Negative	Negative
481																															390	K651	Nasopharynx	CoNS, unidentified species	R	R	R	R	R	S	S	S	Yes	MRS	Positive	Negative	Negative	Negative	Negative
482																															391	K615	Nasopharynx	CoNS, unidentified species	S	R	S	S	S	S	S	S	No	MSS	Negative	Negative	Negative	Negative	Negative
483																															392	K648	Nasopharynx	CoNS, unidentified species	S	R	S	S	R	S	S	S	No	MSS	Negative	Negative	Negative	Negative	Negative
484																															393	K647	Nasopharynx	CoNS, unidentified species	S	R	R	R	S	S	S	S	Yes	MRS	Positive	Negative	Negative	Negative	Negative
485																															394	K645	Nasopharynx	CoNS, unidentified species	S	R	S	S	S	S	S	S	No	MSS	Negative	Negative	Negative	Negative	Negative
486																															395	K624	Nasopharynx	CoNS, unidentified species	S	R	S	S	S	S	S	S	No	MSS	Negative	Negative	Negative	Negative	Negative
487																															396	K635	Nasopharynx	CoNS, unidentified species	S	R	S	S	S	S	S	S	No	MSS	Negative	Negative	Negative	Negative	Negative
488																															397	K6532	Nasopharynx	CoNS, unidentified species	S	R	S	R	S	S	S	S	No	MSS	Negative	Negative	Negative	Negative	Negative
489																															398	K633	Nasopharynx	CoNS, unidentified species	S	R	R	S	R	S	S	S	Yes	MRS	Positive	Negative	Negative	Negative	Negative
490																															399	K632	Nasopharynx	CoNS, unidentified species	S	R	S	S	S	S	S	S	No	MSS	Negative	Negative	Negative	Negative	Negative
491																															400	K629	Nasopharynx	CoNS, unidentified species	S	R	S	S	S	S	S	S	No	MSS	Negative	Negative	Negative	Negative	Negative
492																															401	K628	Nasopharynx	CoNS, unidentified species	S	R	S	S	S	S	S	S	No	MSS	Negative	Negative	Negative	Negative	Negative
493																															402	K682	Nasopharynx	CoNS, unidentified species	S	R	S	S	S	S	S	S	No	MSS	Negative	Negative	Negative	Negative	Negative
494																															403	K6252	Nasopharynx	CoNS, unidentified species	S	R	R	S	S	S	S	S	No	MSS	Negative	Negative	Negative	Negative	Negative
495																															404	K622	Nasopharynx	CoNS, unidentified species	S	R	S	S	S	S	S	S	No	MSS	Negative	Negative	Negative	Negative	Negative
496																															405	K620	Nasopharynx	CoNS, unidentified species	S	R	S	S	S	S	S	S	No	MSS	Negative	Neagtive	Negative	Negative	Negative
497																															406	K691	Nasopharynx	CoNS, unidentified species	R	R	S	S	R	S	S	S	Yes	MRS	Positive	Negative	Negative	Negative	Negative
498																															407	K547	Nasopharynx	CoNS, unidentified species	S	S	S	S	S	S	S	S	No	MSS	Negative	Negative	Negative	Negative	Negative
499																															408	K5411	Nasopharynx	CoNS, unidentified species	S	R	S	S	S	S	S	S	No	MSS	Negative	Negative	Negative	Negative	Negative
500																															409	K532	Nasopharynx	CoNS, unidentified species	S	R	S	S	S	S	S	S	No	MSS	Negative	Negative	Negative	Negative	Negative
501																															410	K530	Nasopharynx	CoNS, unidentified species	S	S	S	S	R	S	S	S	No	MSS	Negative	Negative	Negative	Negative	Negative
502																															411	K528	Nasopharynx	CoNS, unidentified species	R	R	R	S	R	S	S	S	Yes	MRS	Positive	Negative	Negative	Negative	Positive
503																															412	K5201	Nasopharynx	CoNS, unidentified species	S	R	S	S	S	S	S	S	No	MSS	Negative	Negative	Negative	Negative	Negative
504																															413	K519	Nasopharynx	CoNS, unidentified species	S	R	S	S	S	S	S	S	No	MSS	Negative	Negative	Negative	Negative	Negative
505																															414	K513	Nasopharynx	CoNS, unidentified species	S	R	S	S	R	S	S	S	No	MSS	Negative	Negative	Negative	Negative	Negative
506																															415	K5012	Nasopharynx	CoNS, unidentified species	S	R	S	S	S	S	S	S	No	MSS	Negative	Negative	Negative	Negative	Negative
507																															416	K507	Nasopharynx	CoNS, unidentified species	S	R	S	S	S	S	S	S	No	MSS	Negative	Negative	Negative	Negative	Negative
508																															417	K5202	Nasopharynx	CoNS, unidentified species	S	S	R	S	S	S	S	S	No	MSS	Negative	Negative	Negative	Negative	Negative
509																															418	K495	Nasopharynx	CoNS, unidentified species	S	S	S	S	S	S	S	S	No	MSS	Negative	Negative	Negative	Negative	Negative
510																															419	K49	Nasopharynx	CoNS, unidentified species	S	R	S	S	S	S	S	S	No	MSS	Negative	Negative	Negative	Negative	Negative
511																															420	K4891	Nasopharynx	CoNS, unidentified species	S	R	S	S	S	S	S	S	No	MSS	Negative	Negative	Negative	Negative	Negative
512																															421	K479	Nasopharynx	CoNS, unidentified species	S	R	S	S	S	S	S	S	No	MSS	Negative	Negative	Negative	Negative	Negative
513																															422	K478	Nasopharynx	CoNS, unidentified species	S	R	S	S	S	S	S	S	No	MSS	Negative	Negative	Negative	Negative	Negative
514																															423	K475	Nasopharynx	CoNS, unidentified species	R	R	R	S	S	S	S	S	No	MRS	Positive	Negative	Negative	Negative	Negative
515																															424	K474	Nasopharynx	CoNS, unidentified species	S	S	S	S	S	S	S	S	No	MSS	Negative	Negative	Negative	Negative	Negative
516																															425	K473	Nasopharynx	CoNS, unidentified species	S	R	S	S	S	S	S	S	No	MSS	Negative	Negative	Negative	Negative	Negative
517																															426	K4372	Nasopharynx	CoNS, unidentified species	S	R	S	R	S	S	S	S	No	MSS	Negative	Negative	Negative	Negative	Negative
518																															427	K458	Nasopharynx	CoNS, unidentified species	S	R	S	S	S	S	S	S	No	MSS	Negative	Negative	Negative	Negative	Negative
519																															428	K450	Nasopharynx	CoNS, unidentified species	S	R	S	S	S	S	S	S	No	MSS	Negative	Negative	Negative	Negative	Negative
520																															429	K447	Nasopharynx	CoNS, unidentified species	S	R	S	S	S	S	S	S	No	MSS	Negative	Negative	Negative	Negative	Negative
521																															430	K446	Nasopharynx	CoNS, unidentified species	S	R	S	S	S	S	S	S	No	MSS	Negative	Negative	Negative	Negative	Negative
522																															431	K444	Nasopharynx	CoNS, unidentified species	R	R	R	S	S	S	S	S	No	MSS	Negative	Negative	Negative	Negative	Negative
523																															432	K494	Nasopharynx	CoNS, unidentified species	S	R	S	S	S	S	S	S	No	MSS	Negative	Negative	Negative	Negative	Negative
524																															433	K944	Nasopharynx	CoNS, unidentified species	S	R	S	S	S	S	S	S	No	MSS	Negative	Negative	Negative	Negative	Negative
525																															434	K443	Nasopharynx	CoNS, unidentified species	S	R	S	S	S	S	S	S	No	MSS	Negative	Negative	Negative	Negative	Negative
526																															435	K441	Nasopharynx	CoNS, unidentified species	S	S	S	S	S	S	S	S	No	MSS	Negative	Negative	Negative	Negative	Negative
527																															436	K44	Nasopharynx	CoNS, unidentified species	S	R	S	S	S	S	S	S	No	MSS	Negative	Negative	Negative	Negative	Negative
528																															437	K4263	Nasopharynx	CoNS, unidentified species	S	R	R	S	S	S	S	S	No	MSS	Negative	Negative	Negative	Negative	Negative
529																															438	K423	Nasopharynx	CoNS, unidentified species	S	R	S	S	S	S	S	S	No	MSS	Negative	Negative	Negative	Negative	Negative
530																															439	K4211	Nasopharynx	CoNS, unidentified species	S	R	S	S	S	S	S	S	No	MSS	Negative	Negative	Negative	Negative	Negative
531																															440	K420	Nasopharynx	CoNS, unidentified species	S	R	S	S	S	S	S	S	No	MSS	Negative	Negative	Negative	Negative	Negative
532																															441	K131	Nasopharynx	CoNS, unidentified species	S	R	S	S	S	S	S	S	No	MSS	Negative	Negative	Negative	Negative	Negative
533																															442	K390	Nasopharynx	CoNS, unidentified species	S	S	S	S	S	S	S	S	No	MSS	Negative	Negative	Negative	Negative	Negative
534																															443	K347	Nasopharynx	CoNS, unidentified species	S	R	S	S	S	S	S	S	No	MSS	Negative	Negative	Negative	Negative	Negative
535																															444	K342	Nasopharynx	CoNS, unidentified species	S	R	S	S	S	S	S	S	No	MSS	Negative	Negative	Negative	Negative	Negative
536																															445	K341	Nasopharynx	CoNS, unidentified species	S	R	S	R	S	S	S	S	No	MSS	Negative	Negative	Negative	Negative	Negative
537																															446	K329	Nasopharynx	CoNS, unidentified species	S	R	S	S	S	S	S	S	No	MSS	Negative	Negative	Negative	Negative	Negative
538																															447	K326	Nasopharynx	CoNS, unidentified species	S	R	S	R	S	S	S	S	No	MSS	Negative	Negative	Negative	Negative	Negative
539																															448	K362	Nasopharynx	CoNS, unidentified species	S	R	S	S	S	S	S	S	No	MSS	Negative	Negative	Negative	Negative	Negative
540																															449	K324	Nasopharynx	CoNS, unidentified species	S	R	S	S	S	S	S	S	No	MSS	Negative	Negative	Negative	Negative	Negative
541																															450	K318	Nasopharynx	CoNS, unidentified species	S	S	S	S	S	S	S	S	No	MSS	Negative	Negative	Negative	Negative	Negative
542																															451	K305	Nasopharynx	CoNS, unidentified species	S	R	S	S	S	S	S	S	No	MSS	Negative	Negative	Negative	Negative	Negative
543																															452	K3013	Nasopharynx	CoNS, unidentified species	R	R	S	R	S	S	S	S	No	MRS	Positive	Negative	Negative	Positive	Negative
544																															453	K3014	Nasopharynx	CoNS, unidentified species	S	R	S	S	S	S	S	S	No	MSS	Negative	Negative	Negative	Negative	Negative
545																															454	K298	Nasopharynx	CoNS, unidentified species	S	R	S	S	S	S	S	S	No	MSS	Negative	Negative	Negative	Negative	Negative
546																															455	K2941	Nasopharynx	CoNS, unidentified species	S	R	S	R	S	S	S	S	No	MSS	Negative	Negative	Negative	Negative	Negative
547																															456	K2922	Nasopharynx	CoNS, unidentified species	S	S	S	S	S	S	S	S	No	MSS	Negative	Negative	Negative	Negative	Negative
548																															457	K288	Nasopharynx	CoNS, unidentified species	S	R	R	S	S	S	S	S	No	MSS	Negative	Negative	Negative	Negative	Negative
549																															458	K2886	Nasopharynx	CoNS, unidentified species	S	R	S	S	S	S	S	S	No	MSS	Negative	Negative	Negative	Negative	Negative
550																															459	K287	Nasopharynx	CoNS, unidentified species	S	R	S	S	S	S	S	S	No	MSS	Negative	Negative	Negative	Negative	Negative
551																															460	K2872	Nasopharynx	CoNS, unidentified species	S	R	S	S	S	S	S	S	No	MSS	Negative	Negative	Negative	Negative	Negative
552																															461	K285	Nasopharynx	CoNS, unidentified species	S	R	S	S	S	S	S	S	No	MSS	Negative	Negative	Negative	Negative	Negative
553																															462	K2841	Nasopharynx	CoNS, unidentified species	R	R	R	S	R	S	R	S	Yes	MRS	Positive	Negative	Negative	Negative	Negative
554																															463	K2187	Nasopharynx	CoNS, unidentified species	S	R	S	S	S	S	S	S	No	MSS	Negative	Negative	Negative	Negative	Negative
555																															464	K275	Nasopharynx	CoNS, unidentified species	S	S	S	S	S	S	S	S	No	MSS	Negative	Negative	Negative	Negative	Negative
556																															465	K272	Nasopharynx	CoNS, unidentified species	S	S	S	S	S	S	S	S	No	MSS	Negative	Negative	Negative	Negative	Negative
557																															466	K268	Nasopharynx	CoNS, unidentified species	S	R	S	S	S	S	S	S	No	MSS	Negative	Negative	Negative	Negative	Negative
558																															467	K265	Nasopharynx	CoNS, unidentified species	S	R	S	S	S	S	S	S	No	MSS	Negative	Negative	Negative	Negative	Negative
559																															468	K263	Nasopharynx	CoNS, unidentified species	S	R	S	S	S	S	S	S	No	MSS	Negative	Negative	Negative	Negative	Negative
560																															469	K260	Nasopharynx	CoNS, unidentified species	S	R	S	S	S	S	S	S	No	MSS	Negative	Negative	Negative	Negative	Negative
561																															470	K253	Nasopharynx	CoNS, unidentified species	S	R	S	S	S	S	S	S	No	MSS	Negative	Negative	Negative	Negative	Negative
562																															471	K249	Nasopharynx	CoNS, unidentified species	S	S	S	S	S	S	S	S	No	MSS	Negative	Negative	Negative	Negative	Negative
563																															472	K2409	Nasopharynx	CoNS, unidentified species	S	R	S	S	S	S	S	S	No	MSS	Negative	Negative	Negative	Negative	Negative
564																															473	K2393	Nasopharynx	CoNS, unidentified species	S	S	S	S	S	S	S	S	No	MSS	Negative	Negative	Negative	Negative	Negative
565																															474	K235	Nasopharynx	CoNS, unidentified species	S	R	S	S	S	S	S	S	No	MSS	Negative	Negative	Negative	Negative	Negative
566																															475	K231	Nasopharynx	CoNS, unidentified species	S	R	S	S	S	S	S	S	No	MSS	Negative	Negative	Negative	Negative	Negative
567																															476	K230	Nasopharynx	CoNS, unidentified species	S	R	S	S	S	S	S	S	No	MSS	Negative	Negative	Negative	Negative	Negative
568																															477	K2293	Nasopharynx	CoNS, unidentified species	S	R	S	S	S	S	S	S	No	MSS	Negative	Negative	Negative	Negative	Negative
569																															478	K227	Nasopharynx	CoNS, unidentified species	R	R	S	R	S	S	S	S	Yes	MRS	Positive	Negative	Negative	Negative	Negative
570																															479	K2241	Nasopharynx	CoNS, unidentified species	S	R	S	S	S	S	S	S	No	MSS	Negative	Negative	Negative	Negative	Negative
571																															480	K2182	Nasopharynx	CoNS, unidentified species	S	R	S	S	S	S	S	S	No	MSS	Negative	Negative	Negative	Negative	Negative
572																															481	K215	Nasopharynx	CoNS, unidentified species	S	R	S	S	S	S	S	S	No	MSS	Negative	Negative	Negative	Negative	Negative
573																															482	K213	Nasopharynx	CoNS, unidentified species	R	R	S	R	S	S	R	S	Yes	MRS	Positive	Positive	Negative	Negative	Negative
574																															483	K211	Nasopharynx	CoNS, unidentified species	S	R	R	S	S	S	S	S	No	MSS	Negative	Negative	Negative	Negative	Negative
575																															484	K173	Nasopharynx	CoNS, unidentified species	R	R	S	R	S	S	S	S	No	MRS	Positive	Negative	Negative	Negative	Negative
576																															485	K170	Nasopharynx	CoNS, unidentified species	S	R	S	S	S	S	S	S	No	MSS	Negative	Negative	Negative	Negative	Negative
577																															486	K159	Nasopharynx	CoNS, unidentified species	S	S	S	S	S	S	S	S	No	MSS	Negative	Negative	Negative	Negative	Negative
578																															487	K1157	Nasopharynx	CoNS, unidentified species	S	R	S	S	S	S	S	S	No	MSS	Negative	Negative	Negative	Negative	Negative
579																															488	K1107	Nasopharynx	CoNS, unidentified species	S	S	S	S	S	S	S	S	No	MSS	Negative	Negative	Negative	Negative	Negative
580																															489	K1104	Nasopharynx	CoNS, unidentified species	S	S	S	S	S	S	S	S	No	MSS	Negative	Negative	Negative	Negative	Negative
581																															490	K1093	Nasopharynx	CoNS, unidentified species	S	R	R	S	S	S	S	S	No	MSS	Negative	Negative	Negative	Negative	Negative
582																															491	K1089	Nasopharynx	CoNS, unidentified species	S	R	R	S	S	S	S	S	No	MSS	Negative	Negative	Negative	Negative	Negative
583																															492	K1085	Nasopharynx	CoNS, unidentified species	S	R	S	S	S	S	S	S	No	MSS	Negative	Negative	Negative	Negative	Negative
584																															493	K1080	Nasopharynx	CoNS, unidentified species	S	R	S	S	S	S	S	S	No	MSS	Negative	Negative	Negative	Negative	Negative
585																															494	K1074	Nasopharynx	CoNS, unidentified species	S	R	R	S	S	S	S	S	No	MSS	Negative	Negative	Negative	Negative	Negative
586																															495	K1072	Nasopharynx	CoNS, unidentified species	S	R	S	S	S	S	S	S	No	MSS	Negative	Negative	Negative	Negative	Negative
587																															496	K1069	Nasopharynx	CoNS, unidentified species	S	R	R	S	S	S	S	S	No	MSS	Negative	Negative	Negative	Negative	Negative
588																															497	K1066	Nasopharynx	CoNS, unidentified species	S	R	S	S	S	S	S	S	No	MSS	Negative	Negative	Negative	Negative	Negative
589																															498	K1055	Nasopharynx	CoNS, unidentified species	R	R	S	R	S	S	S	S	No	MRS	Positive	Negative	Negative	Positive	Positive
590																															499	K1054	Nasopharynx	CoNS, unidentified species	S	R	S	S	S	S	S	S	No	MSS	Negative	Negative	Negative	Negative	Negative
591																															500	K1044	Nasopharynx	CoNS, unidentified species	S	S	S	S	S	S	S	S	No	MSS	Negative	Negative	Negative	Negative	Negative
592																															501	K1041	Nasopharynx	CoNS, unidentified species	S	R	S	S	S	S	S	S	No	MSS	Negative	Negative	Negative	Negative	Negative
593																															502	K1037	Nasopharynx	CoNS, unidentified species	S	R	S	S	S	S	S	S	No	MSS	Negative	Negative	Negative	Negative	Negative
594																															503	K1031	Nasopharynx	CoNS, unidentified species	S	R	S	S	S	S	S	S	No	MSS	Negative	Negative	Negative	Negative	Negative
595																															504	K1024	Nasopharynx	CoNS, unidentified species	S	R	S	S	S	S	S	S	No	MSS	Negative	Negative	Negative	Negative	Negative
596																															505	K1018	Nasopharynx	CoNS, unidentified species	S	R	S	S	S	S	S	S	No	MSS	Negative	Negative	Negative	Negative	Negative
597																															506	K1090	Nasopharynx	CoNS, unidentified species	S	R	R	S	S	S	S	S	No	MSS	Negative	Negative	Negative	Negative	Negative
598																															507	K1013	Nasopharynx	CoNS, unidentified species	S	R	S	S	S	S	S	S	No	MSS	Negative	Negative	Negative	Negative	Negative
599																															508	K1008	Nasopharynx	CoNS, unidentified species	S	R	S	S	S	S	S	S	No	MSS	Negative	Negative	Negative	Negative	Negative
600																															509	K093	Nasopharynx	CoNS, unidentified species	S	R	S	S	S	S	S	S	No	MSS	Negative	Negative	Negative	Negative	Negative
601																															510	K2048	Nasopharynx	CoNS, unidentified species	S	R	S	S	S	S	S	S	No	MSS	Negative	Negative	Negative	Negative	Negative
602																															511	K2084	Nasopharynx	CoNS, unidentified species	S	R	S	S	S	S	S	S	No	MSS	Negative	Negative	Negative	Negative	Negative
603																															512	145	Nasopharynx	CoNS, unidentified species	S	S	S	S	S	S	S	S	No	MSS	Negative	Positive	Negative	Negative	Negative
604																															513	K941	Nasopharynx	CoNS, unidentified species	S	R	S	S	S	S	S	S	No	MSS	Negative	Negative	Negative	Negative	Negative
[truncated: 11 more columns]

## Sheet: IMHDSS vs. Mulago Hospital
	S. aureus		S. epidermidis					S. aureus	S. epidermidis				S. aureus	S. epidermidis	other CoNS
	Mulago	IMHDSS	Mulago	IMHDSS			MRS					MDR	29	10.8	16.9
MDR	65.9	29	86.7	23.7			MDR					MRS	27.5	23.7	19
MRS	97.6	27.5	10	23.7			mecA					mecA	27.5	23.7	19
mecA	97.6	27.5	10	23.7			vanA/B					vanA/B	5.7	6.1	2
vanA/B	4.9	4.2	10	6.1			aac(6')-Ie-aph(2'')-Ia					aac(6')-Ie-aph(2'')-Ia	4.7	5.3	1.6
aac(6')-Ie-aph(2'')-Ia	61	4.7	26.7	5.3			ant(4')-Ia					ant(4')-Ia	7.3	9.9	3.7
ant(4')-Ia	24.4	7.3	10	9.9			aph(3')-IIIa					aph(3')-IIIa	1.6	0.8	0
aph(3')-IIIa	34.1	1.6	93.3	0.8			icaA&D					icaA&D	0	0	0
icaA&D	92.7	0	76.7	0			PVL					PVL	11.9	0	0
PVL	70.7	11.9	0	4.6			sea					sea	9.3	3.3	2.1
sea	82.9	9.3	3.3	13			tst1					tst1	2.1	6.7	0
tst1	9.8	2.1	6.7	1.5			sdrE					sdrE	5.2	7.6	1.6
sdrE	82.9	5.2	6.7	7.6			bhp					bhp	11.4	10	5.3
bhp	2.4	11.4	10	14.5			hla					hla	28	16.7	10.6
hla	100	28	16.7	22			hld					hld	39.9	37.4	21.2
hld	100	39.9	100	37.4			hlg					hlg	0.52	0	0
hlg	61	0.52	0	3
Combo							Mulago					IMHDSS
